# Supplementary material for: DIA mass spectrometry characterizes urinary proteomics in neonatal and adult donkeys
Source: Sci Rep. 2022 Dec 30;12:22590. doi: 10.1038/s41598-022-27245-0 (PMC9803668; doi:10.1038/s41598-022-27245-0)
Supplement: Supplementary file 2 — Supplementary Table 1. [file 41598_2022_27245_MOESM2_ESM.xls]

protein_id	group_id	DIA_Qvalue	U5	U4	U6	U2	U3	U1	Symbol	Description	KEGG_A_class	KEGG_B_class	Pathway	K_ID	GO Component	GO Function	GO Process
ENSEASP00005000315.1	ENSEASP00005000315.1;ENSEASP00005032563.1;ENSEASP00005032564.1	0	Filtered	Filtered	Filtered	6876.8349609375	1	Filtered	STK26	serine/threonine kinase 26 [Source:HGNC Symbol;Acc:HGNC:18174]	-	-	-	-	GO:0005737//cytoplasm;GO:0005794//Golgi apparatus;GO:0005798//Golgi-associated vesicle;GO:0005829//cytosol;GO:0016020//membrane;GO:0016324//apical plasma membrane;GO:0048471//perinuclear region of cytoplasm;GO:0071944//cell periphery	GO:0000287//magnesium ion binding;GO:0004672//protein kinase activity;GO:0005524//ATP binding;GO:0042802//identical protein binding;GO:0042803//protein homodimerization activity	GO:0006468//protein phosphorylation;GO:0009267//cellular response to starvation;GO:0030033//microvillus assembly;GO:0030336//negative regulation of cell migration;GO:0042542//response to hydrogen peroxide;GO:0042981//regulation of apoptotic process;GO:0046777//protein autophosphorylation;GO:1903205//regulation of hydrogen peroxide-induced cell death
ENSEASP00005032563.1	ENSEASP00005000315.1;ENSEASP00005032563.1;ENSEASP00005032564.1	0	Filtered	Filtered	Filtered	6876.8349609375	1	Filtered	STK24	serine/threonine kinase 24 [Source:HGNC Symbol;Acc:HGNC:11403]	-	-	-	-	GO:0005634//nucleus;GO:0005730//nucleolus;GO:0005737//cytoplasm;GO:0005829//cytosol	GO:0004672//protein kinase activity;GO:0004674//protein serine/threonine kinase activity;GO:0005524//ATP binding	GO:0006468//protein phosphorylation;GO:0008631//intrinsic apoptotic signaling pathway in response to oxidative stress;GO:0009267//cellular response to starvation;GO:0030336//negative regulation of cell migration;GO:0042542//response to hydrogen peroxide;GO:0046777//protein autophosphorylation;GO:0048679//regulation of axon regeneration;GO:0097194//execution phase of apoptosis
ENSEASP00005032564.1	ENSEASP00005000315.1;ENSEASP00005032563.1;ENSEASP00005032564.1	0	Filtered	Filtered	Filtered	6876.8349609375	1	Filtered	STK24	serine/threonine kinase 24 [Source:HGNC Symbol;Acc:HGNC:11403]	-	-	-	-	-	GO:0004672//protein kinase activity;GO:0005524//ATP binding	GO:0006468//protein phosphorylation
ENSEASP00005001154.1	ENSEASP00005001154.1	0	Filtered	Filtered	Filtered	291462.90625	115641.484375	482533.8125	-	-	Organismal Systems	Immune system	ko04657//IL-17 signaling pathway	K21126	-	GO:0005509//calcium ion binding;GO:0046914//transition metal ion binding	-
ENSEASP00005001222.1	ENSEASP00005001222.1	0	Filtered	Filtered	Filtered	2188402.5	47022.4765625	417504.8125	-	-	Organismal Systems	Immune system	ko04657//IL-17 signaling pathway	K21128	-	GO:0005509//calcium ion binding;GO:0008017//microtubule binding;GO:0008270//zinc ion binding;GO:0035662//Toll-like receptor 4 binding;GO:0050544//arachidonic acid binding;GO:0050786//RAGE receptor binding	GO:0045087//innate immune response;GO:0050727//regulation of inflammatory response
ENSEASP00005001227.1	ENSEASP00005001227.1	0	Filtered	Filtered	Filtered	5401713.5	64680.4765625	1137982	-	-	Organismal Systems	Immune system	ko04657//IL-17 signaling pathway	K21127	-	GO:0005509//calcium ion binding;GO:0008017//microtubule binding;GO:0008270//zinc ion binding;GO:0035662//Toll-like receptor 4 binding;GO:0050544//arachidonic acid binding;GO:0050786//RAGE receptor binding	GO:0045087//innate immune response;GO:0050727//regulation of inflammatory response
ENSEASP00005001236.1	ENSEASP00005001236.1	0	Filtered	Filtered	Filtered	231376.75	Filtered	15641.4775390625	-	-	Organismal Systems	Immune system	ko04657//IL-17 signaling pathway	K21128	-	GO:0005509//calcium ion binding;GO:0008017//microtubule binding;GO:0008270//zinc ion binding;GO:0035662//Toll-like receptor 4 binding;GO:0050544//arachidonic acid binding;GO:0050786//RAGE receptor binding	GO:0045087//innate immune response;GO:0050727//regulation of inflammatory response
ENSEASP00005001406.1	ENSEASP00005001406.1	0	Filtered	Filtered	Filtered	331407.03125	25036.890625	387291.90625	-	-	Human Diseases	Infectious diseases	ko05146//Amoebiasis	K13963	GO:0005615//extracellular space	-	-
ENSEASP00005002174.1	ENSEASP00005002174.1	0	Filtered	Filtered	Filtered	175345.4375	111779.5	19023.357421875	PTPRF	protein tyrosine phosphatase receptor type F [Source:HGNC Symbol;Acc:HGNC:9670]	Environmental Information Processing;Cellular Processes;Organismal Systems;Human Diseases	Signaling molecules and interaction;Cellular community - eukaryotes;Endocrine system;Endocrine and metabolic diseases	ko04514//Cell adhesion molecules (CAMs);ko04520//Adherens junction;ko04910//Insulin signaling pathway;ko04931//Insulin resistance	K05695;K05695;K05695;K05695	GO:0043005//neuron projection;GO:0043025//neuronal cell body	GO:0004721//phosphoprotein phosphatase activity;GO:0004725//protein tyrosine phosphatase activity;GO:0005515//protein binding;GO:0016791//phosphatase activity;GO:0035373//chondroitin sulfate proteoglycan binding;GO:0044877//macromolecular complex binding;GO:0050839//cell adhesion molecule binding	GO:0006470//protein dephosphorylation;GO:0010975//regulation of neuron projection development;GO:0016311//dephosphorylation;GO:0016477//cell migration;GO:0031102//neuron projection regeneration;GO:0035335//peptidyl-tyrosine dephosphorylation;GO:0048679//regulation of axon regeneration;GO:0099560//synaptic membrane adhesion;GO:1900121//negative regulation of receptor binding
ENSEASP00005005397.1	ENSEASP00005005397.1;ENSEASP00005005398.1;ENSEASP00005005426.1;ENSEASP00005005439.1	0	Filtered	Filtered	Filtered	47944.25390625	Filtered	3291.63037109375	CD2AP	CD2 associated protein [Source:HGNC Symbol;Acc:HGNC:14258]	Human Diseases	Infectious diseases	ko05100//Bacterial invasion of epithelial cells	K13738	GO:0001650//fibrillar center;GO:0001726//ruffle;GO:0005737//cytoplasm;GO:0005829//cytosol;GO:0005886//plasma membrane;GO:0005911//cell-cell junction;GO:0031941//filamentous actin	GO:0005515//protein binding;GO:0017124//SH3 domain binding;GO:0042802//identical protein binding	GO:0007015//actin filament organization;GO:0032911//negative regulation of transforming growth factor beta1 production;GO:0050714//positive regulation of protein secretion;GO:0051058//negative regulation of small GTPase mediated signal transduction;GO:1900182//positive regulation of protein localization to nucleus;GO:2000249//regulation of actin cytoskeleton reorganization
ENSEASP00005005398.1	ENSEASP00005005397.1;ENSEASP00005005398.1;ENSEASP00005005426.1;ENSEASP00005005439.1	0	Filtered	Filtered	Filtered	47944.25390625	Filtered	3291.63037109375	CD2AP	CD2 associated protein [Source:HGNC Symbol;Acc:HGNC:14258]	Human Diseases	Infectious diseases	ko05100//Bacterial invasion of epithelial cells	K13738	-	GO:0005515//protein binding	-
ENSEASP00005005426.1	ENSEASP00005005397.1;ENSEASP00005005398.1;ENSEASP00005005426.1;ENSEASP00005005439.1	0	Filtered	Filtered	Filtered	47944.25390625	Filtered	3291.63037109375	CD2AP	CD2 associated protein [Source:HGNC Symbol;Acc:HGNC:14258]	Human Diseases	Infectious diseases	ko05100//Bacterial invasion of epithelial cells	K13738	-	GO:0005515//protein binding	-
ENSEASP00005005439.1	ENSEASP00005005397.1;ENSEASP00005005398.1;ENSEASP00005005426.1;ENSEASP00005005439.1	0	Filtered	Filtered	Filtered	47944.25390625	Filtered	3291.63037109375	CD2AP	CD2 associated protein [Source:HGNC Symbol;Acc:HGNC:14258]	Human Diseases	Infectious diseases	ko05100//Bacterial invasion of epithelial cells	K13738	-	GO:0005515//protein binding	-
ENSEASP00005005937.1	ENSEASP00005005937.1	0	Filtered	Filtered	Filtered	5368185.5	1117599.5	5600865.5	-	-	-	-	-	-	-	GO:0036094//small molecule binding	-
ENSEASP00005005972.1	ENSEASP00005005972.1	0	Filtered	Filtered	Filtered	388219.0625	778181.875	157554.203125	-	-	-	-	-	-	-	-	-
ENSEASP00005006514.1	ENSEASP00005006514.1	0	Filtered	Filtered	Filtered	Filtered	184955.34375	44161.07421875	-	-	Environmental Information Processing;Human Diseases;Cellular Processes;Human Diseases;Human Diseases;Human Diseases;Human Diseases;Organismal Systems;Human Diseases;Environmental Information Processing;Human Diseases;Human Diseases;Human Diseases;Organismal Systems;Human Diseases;Human Diseases;Environmental Information Processing;Organismal Systems;Environmental Information Processing;Human Dise…	Signal transduction;Immune diseases;Transport and catabolism;Infectious diseases;Infectious diseases;Infectious diseases;Infectious diseases;Immune system;Cardiovascular diseases;Signal transduction;Infectious diseases;Cancers;Cardiovascular diseases;Immune system;Infectious diseases;Infectious diseases;Signal transduction;Immune system;Signal transduction;Immune diseases;Immune system;Immune dis…	ko04151//PI3K-Akt signaling pathway;ko05322//Systemic lupus erythematosus;ko04145//Phagosome;ko05146//Amoebiasis;ko05152//Tuberculosis;ko05150//Staphylococcus aureus infection;ko05130//Pathogenic Escherichia coli infection;ko04640//Hematopoietic cell lineage;ko05414//Dilated cardiomyopathy (DCM);ko04020//Calcium signaling pathway;ko05169//Epstein-Barr virus infection;ko05202//Transcriptional misr…	K06856;K06856;K06856;K06856;K06856;K06856;K06856;K06856;K06856;K06856;K06856;K06856;K06856;K06856;K06856;K06856;K06856;K06856;K06856;K06856;K06856;K06856;K06856;K06856;K06856;K06856;K06856	-	-	-
ENSEASP00005008576.1	ENSEASP00005008576.1;ENSEASP00005008604.1;ENSEASP00005008609.1;ENSEASP00005008612.1;ENSEASP00005008628.1;ENSEASP00005008644.1;ENSEASP00005008653.1;ENSEASP00005008659.1	0	Filtered	Filtered	Filtered	110868.7890625	26704.498046875	49986.109375	KIF23	kinesin family member 23 [Source:HGNC Symbol;Acc:HGNC:6392]	Human Diseases	Cancers	ko05206//MicroRNAs in cancer	K17387	-	GO:0003777//microtubule motor activity;GO:0005524//ATP binding;GO:0008017//microtubule binding	GO:0000915//actomyosin contractile ring assembly;GO:0007018//microtubule-based movement;GO:0072383//plus-end-directed vesicle transport along microtubule
ENSEASP00005008604.1	ENSEASP00005008576.1;ENSEASP00005008604.1;ENSEASP00005008609.1;ENSEASP00005008612.1;ENSEASP00005008628.1;ENSEASP00005008644.1;ENSEASP00005008653.1;ENSEASP00005008659.1	0	Filtered	Filtered	Filtered	110868.7890625	26704.498046875	49986.109375	KIF23	kinesin family member 23 [Source:HGNC Symbol;Acc:HGNC:6392]	Human Diseases	Cancers	ko05206//MicroRNAs in cancer	K17387	-	GO:0003777//microtubule motor activity;GO:0005524//ATP binding;GO:0008017//microtubule binding	GO:0000915//actomyosin contractile ring assembly;GO:0007018//microtubule-based movement;GO:0072383//plus-end-directed vesicle transport along microtubule
ENSEASP00005008609.1	ENSEASP00005008576.1;ENSEASP00005008604.1;ENSEASP00005008609.1;ENSEASP00005008612.1;ENSEASP00005008628.1;ENSEASP00005008644.1;ENSEASP00005008653.1;ENSEASP00005008659.1	0	Filtered	Filtered	Filtered	110868.7890625	26704.498046875	49986.109375	KIF23	kinesin family member 23 [Source:HGNC Symbol;Acc:HGNC:6392]	Human Diseases	Cancers	ko05206//MicroRNAs in cancer	K17387	-	GO:0003777//microtubule motor activity;GO:0005524//ATP binding;GO:0008017//microtubule binding	GO:0000915//actomyosin contractile ring assembly;GO:0007018//microtubule-based movement;GO:0072383//plus-end-directed vesicle transport along microtubule
ENSEASP00005008612.1	ENSEASP00005008576.1;ENSEASP00005008604.1;ENSEASP00005008609.1;ENSEASP00005008612.1;ENSEASP00005008628.1;ENSEASP00005008644.1;ENSEASP00005008653.1;ENSEASP00005008659.1	0	Filtered	Filtered	Filtered	110868.7890625	26704.498046875	49986.109375	KIF23	kinesin family member 23 [Source:HGNC Symbol;Acc:HGNC:6392]	Human Diseases	Cancers	ko05206//MicroRNAs in cancer	K17387	-	GO:0003777//microtubule motor activity;GO:0005524//ATP binding;GO:0008017//microtubule binding	GO:0000915//actomyosin contractile ring assembly;GO:0007018//microtubule-based movement;GO:0072383//plus-end-directed vesicle transport along microtubule
ENSEASP00005008628.1	ENSEASP00005008576.1;ENSEASP00005008604.1;ENSEASP00005008609.1;ENSEASP00005008612.1;ENSEASP00005008628.1;ENSEASP00005008644.1;ENSEASP00005008653.1;ENSEASP00005008659.1	0	Filtered	Filtered	Filtered	110868.7890625	26704.498046875	49986.109375	KIF23	kinesin family member 23 [Source:HGNC Symbol;Acc:HGNC:6392]	Human Diseases	Cancers	ko05206//MicroRNAs in cancer	K17387	GO:0005634//nucleus;GO:0005654//nucleoplasm;GO:0005813//centrosome;GO:0005819//spindle;GO:0030496//midbody;GO:0045171//intercellular bridge;GO:0072686//mitotic spindle;GO:0090543//Flemming body;GO:0097149//centralspindlin complex	GO:0003777//microtubule motor activity;GO:0005524//ATP binding;GO:0008017//microtubule binding	GO:0000281//mitotic cytokinesis;GO:0000915//actomyosin contractile ring assembly;GO:0007018//microtubule-based movement;GO:0032467//positive regulation of cytokinesis;GO:0051256//mitotic spindle midzone assembly;GO:0072383//plus-end-directed vesicle transport along microtubule
ENSEASP00005008644.1	ENSEASP00005008576.1;ENSEASP00005008604.1;ENSEASP00005008609.1;ENSEASP00005008612.1;ENSEASP00005008628.1;ENSEASP00005008644.1;ENSEASP00005008653.1;ENSEASP00005008659.1	0	Filtered	Filtered	Filtered	110868.7890625	26704.498046875	49986.109375	KIF23	kinesin family member 23 [Source:HGNC Symbol;Acc:HGNC:6392]	Human Diseases	Cancers	ko05206//MicroRNAs in cancer	K17387	-	GO:0003777//microtubule motor activity;GO:0005524//ATP binding;GO:0008017//microtubule binding	GO:0000915//actomyosin contractile ring assembly;GO:0007018//microtubule-based movement;GO:0072383//plus-end-directed vesicle transport along microtubule
ENSEASP00005008653.1	ENSEASP00005008576.1;ENSEASP00005008604.1;ENSEASP00005008609.1;ENSEASP00005008612.1;ENSEASP00005008628.1;ENSEASP00005008644.1;ENSEASP00005008653.1;ENSEASP00005008659.1	0	Filtered	Filtered	Filtered	110868.7890625	26704.498046875	49986.109375	KIF23	kinesin family member 23 [Source:HGNC Symbol;Acc:HGNC:6392]	Human Diseases	Cancers	ko05206//MicroRNAs in cancer	K17387	-	GO:0003777//microtubule motor activity;GO:0005524//ATP binding;GO:0008017//microtubule binding	GO:0000915//actomyosin contractile ring assembly;GO:0007018//microtubule-based movement;GO:0072383//plus-end-directed vesicle transport along microtubule
ENSEASP00005008659.1	ENSEASP00005008576.1;ENSEASP00005008604.1;ENSEASP00005008609.1;ENSEASP00005008612.1;ENSEASP00005008628.1;ENSEASP00005008644.1;ENSEASP00005008653.1;ENSEASP00005008659.1	0	Filtered	Filtered	Filtered	110868.7890625	26704.498046875	49986.109375	KIF23	kinesin family member 23 [Source:HGNC Symbol;Acc:HGNC:6392]	Human Diseases	Cancers	ko05206//MicroRNAs in cancer	K17387	-	GO:0003777//microtubule motor activity;GO:0005524//ATP binding;GO:0008017//microtubule binding	GO:0000915//actomyosin contractile ring assembly;GO:0007018//microtubule-based movement;GO:0072383//plus-end-directed vesicle transport along microtubule
ENSEASP00005009045.1	ENSEASP00005009045.1	0	Filtered	Filtered	Filtered	37968.0234375	Filtered	Filtered	IDH2	isocitrate dehydrogenase (NADP(+)) 2 [Source:HGNC Symbol;Acc:HGNC:5383]	Metabolism;Metabolism;Metabolism;Metabolism;Cellular Processes;Metabolism;Metabolism	Global and overview maps;Global and overview maps;Metabolism of other amino acids;Global and overview maps;Transport and catabolism;Carbohydrate metabolism;Global and overview maps	ko01100//Metabolic pathways;ko01200//Carbon metabolism;ko00480//Glutathione metabolism;ko01230//Biosynthesis of amino acids;ko04146//Peroxisome;ko00020//Citrate cycle (TCA cycle);ko01210//2-Oxocarboxylic acid metabolism	K00031;K00031;K00031;K00031;K00031;K00031;K00031	GO:0005739//mitochondrion;GO:0005777//peroxisome;GO:0005829//cytosol	GO:0000287//magnesium ion binding;GO:0004448//isocitrate dehydrogenase activity;GO:0004450//isocitrate dehydrogenase (NADP+) activity;GO:0016616//oxidoreductase activity, acting on the CH-OH group of donors, NAD or NADP as acceptor;GO:0051287//NAD binding	GO:0006102//isocitrate metabolic process;GO:0055114//oxidation-reduction process
ENSEASP00005009290.1	ENSEASP00005009290.1	0	Filtered	Filtered	Filtered	236132.09375	Filtered	24872.125	-	-	Human Diseases;Organismal Systems	Infectious diseases;Endocrine system	ko05150//Staphylococcus aureus infection;ko04915//Estrogen signaling pathway	K07604;K07604	-	GO:0005198//structural molecule activity	-
ENSEASP00005009357.1	ENSEASP00005009357.1	0	Filtered	Filtered	Filtered	34805.19921875	Filtered	Filtered	JUP	junction plakoglobin [Source:HGNC Symbol;Acc:HGNC:6207]	Human Diseases;Human Diseases;Human Diseases;Human Diseases;Human Diseases	Cancers;Cardiovascular diseases;Cancers;Cancers;Cancers	ko05200//Pathways in cancer;ko05412//Arrhythmogenic right ventricular cardiomyopathy (ARVC);ko05202//Transcriptional misregulation in cancers;ko05226//Gastric cancer;ko05221//Acute myeloid leukemia	K10056;K10056;K10056;K10056;K10056	GO:0005634//nucleus;GO:0005737//cytoplasm;GO:0005829//cytosol;GO:0005882//intermediate filament;GO:0005886//plasma membrane;GO:0005911//cell-cell junction;GO:0005912//adherens junction;GO:0014704//intercalated disc;GO:0016342//catenin complex;GO:0030018//Z disc;GO:0030057//desmosome;GO:0032993//protein-DNA complex;GO:0071665//gamma-catenin-TCF7L2 complex	GO:0003713//transcription coactivator activity;GO:0005198//structural molecule activity;GO:0005515//protein binding;GO:0019903//protein phosphatase binding;GO:0045294//alpha-catenin binding;GO:0045296//cadherin binding;GO:0050839//cell adhesion molecule binding	GO:0001954//positive regulation of cell-matrix adhesion;GO:0002159//desmosome assembly;GO:0007155//cell adhesion;GO:0016477//cell migration;GO:0042127//regulation of cell proliferation;GO:0042307//positive regulation of protein import into nucleus;GO:0043537//negative regulation of blood vessel endothelial cell migration;GO:0043588//skin development;GO:0045766//positive regulation of angiogenesis…
ENSEASP00005009398.1	ENSEASP00005009398.1;ENSEASP00005009400.1	0	Filtered	Filtered	Filtered	161806.1875	163069.046875	105509.0390625	MELTF	melanotransferrin [Source:HGNC Symbol;Acc:HGNC:7037]	-	-	-	-	GO:0005576//extracellular region;GO:0005615//extracellular space	-	-
ENSEASP00005009400.1	ENSEASP00005009398.1;ENSEASP00005009400.1	0	Filtered	Filtered	Filtered	161806.1875	163069.046875	105509.0390625	MELTF	melanotransferrin [Source:HGNC Symbol;Acc:HGNC:7037]	-	-	-	-	GO:0005576//extracellular region;GO:0005615//extracellular space;GO:0009986//cell surface;GO:0046658//anchored component of plasma membrane	GO:0005506//iron ion binding	GO:0006826//iron ion transport;GO:0010756//positive regulation of plasminogen activation;GO:0090091//positive regulation of extracellular matrix disassembly;GO:1900025//negative regulation of substrate adhesion-dependent cell spreading
ENSEASP00005010572.1	ENSEASP00005010572.1	0	Filtered	Filtered	Filtered	322322.15625	111164.8515625	180246.484375	-	-	-	-	-	-	-	GO:0005515//protein binding	GO:0030277//maintenance of gastrointestinal epithelium
ENSEASP00005010911.1	ENSEASP00005010911.1;ENSEASP00005010914.1	0	Filtered	Filtered	Filtered	12572.359375	67135.8671875	25436.439453125	BPNT1	3'(2'), 5'-bisphosphate nucleotidase 1 [Source:HGNC Symbol;Acc:HGNC:1096]	Metabolism;Metabolism	Global and overview maps;Energy metabolism	ko01100//Metabolic pathways;ko00920//Sulfur metabolism	K01082;K01082	-	-	GO:0046854//phosphatidylinositol phosphorylation
ENSEASP00005010914.1	ENSEASP00005010911.1;ENSEASP00005010914.1	0	Filtered	Filtered	Filtered	12572.359375	67135.8671875	25436.439453125	BPNT1	3'(2'), 5'-bisphosphate nucleotidase 1 [Source:HGNC Symbol;Acc:HGNC:1096]	Metabolism;Metabolism	Global and overview maps;Energy metabolism	ko01100//Metabolic pathways;ko00920//Sulfur metabolism	K01082;K01082	-	-	GO:0046854//phosphatidylinositol phosphorylation
ENSEASP00005011085.1	ENSEASP00005011085.1	0	Filtered	Filtered	Filtered	1726557.875	210274.984375	1704819.5	-	-	-	-	-	-	-	GO:0008289//lipid binding	-
ENSEASP00005011598.1	ENSEASP00005011598.1	0	Filtered	Filtered	Filtered	32157.51171875	Filtered	40590.0703125	AGXT	alanine--glyoxylate and serine--pyruvate aminotransferase [Source:HGNC Symbol;Acc:HGNC:341]	Metabolism;Metabolism;Cellular Processes;Metabolism;Metabolism;Metabolism	Global and overview maps;Global and overview maps;Transport and catabolism;Carbohydrate metabolism;Amino acid metabolism;Amino acid metabolism	ko01100//Metabolic pathways;ko01200//Carbon metabolism;ko04146//Peroxisome;ko00630//Glyoxylate and dicarboxylate metabolism;ko00250//Alanine, aspartate and glutamate metabolism;ko00260//Glycine, serine and threonine metabolism	K00830;K00830;K00830;K00830;K00830;K00830	GO:0005777//peroxisome;GO:0005782//peroxisomal matrix;GO:0043231//intracellular membrane-bounded organelle	GO:0003824//catalytic activity;GO:0008453//alanine-glyoxylate transaminase activity;GO:0008483//transaminase activity;GO:0016597//amino acid binding;GO:0030170//pyridoxal phosphate binding;GO:0042802//identical protein binding;GO:0042803//protein homodimerization activity;GO:0043621//protein self-association	GO:0009436//glyoxylate catabolic process;GO:0019265//glycine biosynthetic process, by transamination of glyoxylate;GO:0019448//L-cysteine catabolic process;GO:0042853//L-alanine catabolic process;GO:0046487//glyoxylate metabolic process
ENSEASP00005011669.1	ENSEASP00005011669.1	0	Filtered	Filtered	Filtered	10160.5703125	48774.40234375	49096.7109375	-	-	-	-	-	-	GO:0005576//extracellular region;GO:0005615//extracellular space;GO:0031410//cytoplasmic vesicle	GO:0004869//cysteine-type endopeptidase inhibitor activity	GO:0006952//defense response;GO:0016525//negative regulation of angiogenesis;GO:1901491//negative regulation of lymphangiogenesis
ENSEASP00005012017.1	ENSEASP00005012017.1;ENSEASP00005012030.1;ENSEASP00005012031.1;ENSEASP00005012033.1;ENSEASP00005012035.1;ENSEASP00005012036.1	0	Filtered	Filtered	Filtered	130625.6875	4883.51953125	50305.10546875	-	-	Metabolism;Metabolism;Metabolism;Cellular Processes;Metabolism	Global and overview maps;Xenobiotics biodegradation and metabolism;Nucleotide metabolism;Transport and catabolism;Biosynthesis of other secondary metabolites	ko01100//Metabolic pathways;ko00983//Drug metabolism - other enzymes;ko00230//Purine metabolism;ko04146//Peroxisome;ko00232//Caffeine metabolism	K00106;K00106;K00106;K00106;K00106	-	GO:0005506//iron ion binding;GO:0009055//electron carrier activity;GO:0016491//oxidoreductase activity;GO:0043546//molybdopterin cofactor binding;GO:0046872//metal ion binding;GO:0050660//flavin adenine dinucleotide binding;GO:0051536//iron-sulfur cluster binding;GO:0071949//FAD binding	GO:0055114//oxidation-reduction process
ENSEASP00005012030.1	ENSEASP00005012017.1;ENSEASP00005012030.1;ENSEASP00005012031.1;ENSEASP00005012033.1;ENSEASP00005012035.1;ENSEASP00005012036.1	0	Filtered	Filtered	Filtered	130625.6875	4883.51953125	50305.10546875	-	-	Metabolism;Metabolism;Metabolism;Cellular Processes;Metabolism	Global and overview maps;Xenobiotics biodegradation and metabolism;Nucleotide metabolism;Transport and catabolism;Biosynthesis of other secondary metabolites	ko01100//Metabolic pathways;ko00983//Drug metabolism - other enzymes;ko00230//Purine metabolism;ko04146//Peroxisome;ko00232//Caffeine metabolism	K00106;K00106;K00106;K00106;K00106	-	GO:0005506//iron ion binding;GO:0016491//oxidoreductase activity;GO:0043546//molybdopterin cofactor binding;GO:0046872//metal ion binding;GO:0050660//flavin adenine dinucleotide binding;GO:0071949//FAD binding	GO:0055114//oxidation-reduction process
ENSEASP00005012031.1	ENSEASP00005012017.1;ENSEASP00005012030.1;ENSEASP00005012031.1;ENSEASP00005012033.1;ENSEASP00005012035.1;ENSEASP00005012036.1	0	Filtered	Filtered	Filtered	130625.6875	4883.51953125	50305.10546875	-	-	Metabolism;Metabolism;Metabolism;Cellular Processes;Metabolism	Global and overview maps;Xenobiotics biodegradation and metabolism;Nucleotide metabolism;Transport and catabolism;Biosynthesis of other secondary metabolites	ko01100//Metabolic pathways;ko00983//Drug metabolism - other enzymes;ko00230//Purine metabolism;ko04146//Peroxisome;ko00232//Caffeine metabolism	K00106;K00106;K00106;K00106;K00106	-	GO:0005506//iron ion binding;GO:0009055//electron carrier activity;GO:0016491//oxidoreductase activity;GO:0043546//molybdopterin cofactor binding;GO:0046872//metal ion binding;GO:0050660//flavin adenine dinucleotide binding;GO:0051536//iron-sulfur cluster binding;GO:0051537//2 iron, 2 sulfur cluster binding;GO:0071949//FAD binding	GO:0055114//oxidation-reduction process
ENSEASP00005012033.1	ENSEASP00005012017.1;ENSEASP00005012030.1;ENSEASP00005012031.1;ENSEASP00005012033.1;ENSEASP00005012035.1;ENSEASP00005012036.1	0	Filtered	Filtered	Filtered	130625.6875	4883.51953125	50305.10546875	-	-	Metabolism;Metabolism;Metabolism;Cellular Processes;Metabolism	Global and overview maps;Xenobiotics biodegradation and metabolism;Nucleotide metabolism;Transport and catabolism;Biosynthesis of other secondary metabolites	ko01100//Metabolic pathways;ko00983//Drug metabolism - other enzymes;ko00230//Purine metabolism;ko04146//Peroxisome;ko00232//Caffeine metabolism	K00106;K00106;K00106;K00106;K00106	-	GO:0005506//iron ion binding;GO:0009055//electron carrier activity;GO:0016491//oxidoreductase activity;GO:0043546//molybdopterin cofactor binding;GO:0046872//metal ion binding;GO:0050660//flavin adenine dinucleotide binding;GO:0051536//iron-sulfur cluster binding;GO:0051537//2 iron, 2 sulfur cluster binding;GO:0071949//FAD binding	GO:0055114//oxidation-reduction process
ENSEASP00005012035.1	ENSEASP00005012017.1;ENSEASP00005012030.1;ENSEASP00005012031.1;ENSEASP00005012033.1;ENSEASP00005012035.1;ENSEASP00005012036.1	0	Filtered	Filtered	Filtered	130625.6875	4883.51953125	50305.10546875	-	-	Metabolism;Metabolism;Metabolism;Cellular Processes;Metabolism	Global and overview maps;Xenobiotics biodegradation and metabolism;Nucleotide metabolism;Transport and catabolism;Biosynthesis of other secondary metabolites	ko01100//Metabolic pathways;ko00983//Drug metabolism - other enzymes;ko00230//Purine metabolism;ko04146//Peroxisome;ko00232//Caffeine metabolism	K00106;K00106;K00106;K00106;K00106	-	GO:0005506//iron ion binding;GO:0009055//electron carrier activity;GO:0016491//oxidoreductase activity;GO:0043546//molybdopterin cofactor binding;GO:0046872//metal ion binding;GO:0050660//flavin adenine dinucleotide binding;GO:0051536//iron-sulfur cluster binding;GO:0051537//2 iron, 2 sulfur cluster binding;GO:0071949//FAD binding	GO:0055114//oxidation-reduction process
ENSEASP00005012036.1	ENSEASP00005012017.1;ENSEASP00005012030.1;ENSEASP00005012031.1;ENSEASP00005012033.1;ENSEASP00005012035.1;ENSEASP00005012036.1	0	Filtered	Filtered	Filtered	130625.6875	4883.51953125	50305.10546875	-	-	Metabolism;Metabolism;Metabolism;Cellular Processes;Metabolism	Global and overview maps;Xenobiotics biodegradation and metabolism;Nucleotide metabolism;Transport and catabolism;Biosynthesis of other secondary metabolites	ko01100//Metabolic pathways;ko00983//Drug metabolism - other enzymes;ko00230//Purine metabolism;ko04146//Peroxisome;ko00232//Caffeine metabolism	K00106;K00106;K00106;K00106;K00106	-	GO:0005506//iron ion binding;GO:0016491//oxidoreductase activity;GO:0043546//molybdopterin cofactor binding;GO:0046872//metal ion binding;GO:0050660//flavin adenine dinucleotide binding;GO:0071949//FAD binding	GO:0055114//oxidation-reduction process
ENSEASP00005012395.1	ENSEASP00005012395.1;ENSEASP00005017433.1;ENSEASP00005017437.1	0	Filtered	Filtered	Filtered	25669.6171875	16785.583984375	22699.3984375	GALNT14	polypeptide N-acetylgalactosaminyltransferase 14 [Source:HGNC Symbol;Acc:HGNC:22946]	Metabolism;Metabolism;Metabolism	Global and overview maps;Glycan biosynthesis and metabolism;Glycan biosynthesis and metabolism	ko01100//Metabolic pathways;ko00514//Other types of O-glycan biosynthesis;ko00512//Mucin type O-glycan biosynthesis	K00710;K00710;K00710	-	-	-
ENSEASP00005017433.1	ENSEASP00005012395.1;ENSEASP00005017433.1;ENSEASP00005017437.1	0	Filtered	Filtered	Filtered	25669.6171875	16785.583984375	22699.3984375	GALNT2	polypeptide N-acetylgalactosaminyltransferase 2 [Source:HGNC Symbol;Acc:HGNC:4124]	Metabolism;Metabolism;Metabolism	Global and overview maps;Glycan biosynthesis and metabolism;Glycan biosynthesis and metabolism	ko01100//Metabolic pathways;ko00514//Other types of O-glycan biosynthesis;ko00512//Mucin type O-glycan biosynthesis	K00710;K00710;K00710	GO:0005794//Golgi apparatus;GO:0005795//Golgi stack;GO:0048471//perinuclear region of cytoplasm	GO:0004653//polypeptide N-acetylgalactosaminyltransferase activity;GO:0030145//manganese ion binding	GO:0002378//immunoglobulin biosynthetic process;GO:0006493//protein O-linked glycosylation;GO:0016266//O-glycan processing;GO:0018242//protein O-linked glycosylation via serine;GO:0018243//protein O-linked glycosylation via threonine
ENSEASP00005017437.1	ENSEASP00005012395.1;ENSEASP00005017433.1;ENSEASP00005017437.1	0	Filtered	Filtered	Filtered	25669.6171875	16785.583984375	22699.3984375	GALNT2	polypeptide N-acetylgalactosaminyltransferase 2 [Source:HGNC Symbol;Acc:HGNC:4124]	Metabolism;Metabolism;Metabolism	Global and overview maps;Glycan biosynthesis and metabolism;Glycan biosynthesis and metabolism	ko01100//Metabolic pathways;ko00514//Other types of O-glycan biosynthesis;ko00512//Mucin type O-glycan biosynthesis	K00710;K00710;K00710	-	-	-
ENSEASP00005013564.1	ENSEASP00005013564.1;ENSEASP00005013565.1;ENSEASP00005013567.1	0	Filtered	Filtered	Filtered	119956.140625	79415.7109375	Filtered	APOB	apolipoprotein B [Source:HGNC Symbol;Acc:HGNC:603]	Organismal Systems;Organismal Systems;Organismal Systems	Digestive system;Digestive system;Digestive system	ko04979//Cholesterol metabolism;ko04977//Vitamin digestion and absorption;ko04975//Fat digestion and absorption	K14462;K14462;K14462	-	GO:0005319//lipid transporter activity	GO:0006869//lipid transport
ENSEASP00005013565.1	ENSEASP00005013564.1;ENSEASP00005013565.1;ENSEASP00005013567.1	0	Filtered	Filtered	Filtered	119956.140625	79415.7109375	Filtered	APOB	apolipoprotein B [Source:HGNC Symbol;Acc:HGNC:603]	Organismal Systems;Organismal Systems;Organismal Systems	Digestive system;Digestive system;Digestive system	ko04979//Cholesterol metabolism;ko04977//Vitamin digestion and absorption;ko04975//Fat digestion and absorption	K14462;K14462;K14462	GO:0005737//cytoplasm;GO:0005783//endoplasmic reticulum;GO:0005829//cytosol;GO:0034359//mature chylomicron;GO:0034361//very-low-density lipoprotein particle;GO:0034362//low-density lipoprotein particle;GO:0034363//intermediate-density lipoprotein particle;GO:0042627//chylomicron;GO:0043025//neuronal cell body;GO:0043231//intracellular membrane-bounded organelle;GO:0070971//endoplasmic reticulum e…	GO:0005319//lipid transporter activity;GO:0005543//phospholipid binding;GO:0008201//heparin binding;GO:0035473//lipase binding;GO:0050750//low-density lipoprotein particle receptor binding	GO:0001701//in utero embryonic development;GO:0006629//lipid metabolic process;GO:0006642//triglyceride mobilization;GO:0006869//lipid transport;GO:0007283//spermatogenesis;GO:0007399//nervous system development;GO:0008203//cholesterol metabolic process;GO:0009566//fertilization;GO:0009615//response to virus;GO:0009791//post-embryonic development;GO:0010628//positive regulation of gene expression…
ENSEASP00005013567.1	ENSEASP00005013564.1;ENSEASP00005013565.1;ENSEASP00005013567.1	0	Filtered	Filtered	Filtered	119956.140625	79415.7109375	Filtered	APOB	apolipoprotein B [Source:HGNC Symbol;Acc:HGNC:603]	Organismal Systems;Organismal Systems;Organismal Systems	Digestive system;Digestive system;Digestive system	ko04979//Cholesterol metabolism;ko04977//Vitamin digestion and absorption;ko04975//Fat digestion and absorption	K14462;K14462;K14462	-	GO:0005319//lipid transporter activity	GO:0006869//lipid transport
ENSEASP00005013652.1	ENSEASP00005013652.1;ENSEASP00005013654.1	0	Filtered	Filtered	Filtered	70021.234375	18835.205078125	83464.5859375	ADGRG6	adhesion G protein-coupled receptor G6 [Source:HGNC Symbol;Acc:HGNC:13841]	-	-	-	-	GO:0005737//cytoplasm;GO:0005886//plasma membrane;GO:0009986//cell surface;GO:0016021//integral component of membrane	GO:0004888//transmembrane signaling receptor activity;GO:0004930//G-protein coupled receptor activity;GO:0043236//laminin binding	GO:0007005//mitochondrion organization;GO:0007166//cell surface receptor signaling pathway;GO:0007186//G-protein coupled receptor signaling pathway;GO:0007189//adenylate cyclase-activating G-protein coupled receptor signaling pathway;GO:0014037//Schwann cell differentiation;GO:0019933//cAMP-mediated signaling;GO:0022011//myelination in peripheral nervous system;GO:0042552//myelination;GO:0060347/…
ENSEASP00005013654.1	ENSEASP00005013652.1;ENSEASP00005013654.1	0	Filtered	Filtered	Filtered	70021.234375	18835.205078125	83464.5859375	ADGRG6	adhesion G protein-coupled receptor G6 [Source:HGNC Symbol;Acc:HGNC:13841]	-	-	-	-	GO:0016021//integral component of membrane	GO:0004888//transmembrane signaling receptor activity;GO:0004930//G-protein coupled receptor activity	GO:0007166//cell surface receptor signaling pathway;GO:0007186//G-protein coupled receptor signaling pathway
ENSEASP00005013840.1	ENSEASP00005013840.1;ENSEASP00005013842.1;ENSEASP00005013843.1;ENSEASP00005013845.1	0	Filtered	Filtered	Filtered	49738.55859375	66074.78125	15684.34375	EEF1D	eukaryotic translation elongation factor 1 delta [Source:HGNC Symbol;Acc:HGNC:3211]	-	-	-	-	GO:0005853//eukaryotic translation elongation factor 1 complex	GO:0003746//translation elongation factor activity	GO:0006414//translational elongation
ENSEASP00005013842.1	ENSEASP00005013840.1;ENSEASP00005013842.1;ENSEASP00005013843.1;ENSEASP00005013845.1	0	Filtered	Filtered	Filtered	49738.55859375	66074.78125	15684.34375	EEF1D	eukaryotic translation elongation factor 1 delta [Source:HGNC Symbol;Acc:HGNC:3211]	-	-	-	-	GO:0005853//eukaryotic translation elongation factor 1 complex	GO:0003746//translation elongation factor activity	GO:0006414//translational elongation
ENSEASP00005013843.1	ENSEASP00005013840.1;ENSEASP00005013842.1;ENSEASP00005013843.1;ENSEASP00005013845.1	0	Filtered	Filtered	Filtered	49738.55859375	66074.78125	15684.34375	EEF1D	eukaryotic translation elongation factor 1 delta [Source:HGNC Symbol;Acc:HGNC:3211]	-	-	-	-	GO:0001650//fibrillar center;GO:0005654//nucleoplasm;GO:0005737//cytoplasm;GO:0005783//endoplasmic reticulum;GO:0005829//cytosol;GO:0005853//eukaryotic translation elongation factor 1 complex	GO:0003746//translation elongation factor activity	GO:0006414//translational elongation;GO:0071479//cellular response to ionizing radiation
ENSEASP00005013845.1	ENSEASP00005013840.1;ENSEASP00005013842.1;ENSEASP00005013843.1;ENSEASP00005013845.1	0	Filtered	Filtered	Filtered	49738.55859375	66074.78125	15684.34375	EEF1D	eukaryotic translation elongation factor 1 delta [Source:HGNC Symbol;Acc:HGNC:3211]	-	-	-	-	GO:0005853//eukaryotic translation elongation factor 1 complex	GO:0003746//translation elongation factor activity	GO:0006414//translational elongation
ENSEASP00005014004.1	ENSEASP00005014004.1	0	Filtered	Filtered	Filtered	120846.1328125	39546.328125	79805.9453125	KLK7	kallikrein related peptidase 7 [Source:HGNC Symbol;Acc:HGNC:6368]	-	-	-	-	GO:0005615//extracellular space;GO:0097209//epidermal lamellar body	GO:0004252//serine-type endopeptidase activity;GO:0008233//peptidase activity	GO:0002803//positive regulation of antibacterial peptide production;GO:0006508//proteolysis
ENSEASP00005015284.1	ENSEASP00005015284.1	0	Filtered	Filtered	Filtered	109884.875	131578.515625	87375.171875	LOXL3	lysyl oxidase like 3 [Source:HGNC Symbol;Acc:HGNC:13869]	-	-	-	-	GO:0005576//extracellular region;GO:0005615//extracellular space;GO:0005634//nucleus;GO:0005737//cytoplasm;GO:0016020//membrane	GO:0001968//fibronectin binding;GO:0004720//protein-lysine 6-oxidase activity;GO:0005044//scavenger receptor activity;GO:0005507//copper ion binding;GO:0016641//oxidoreductase activity, acting on the CH-NH2 group of donors, oxygen as acceptor	GO:0001837//epithelial to mesenchymal transition;GO:0006954//inflammatory response;GO:0018057//peptidyl-lysine oxidation;GO:0021510//spinal cord development;GO:0030324//lung development;GO:0045892//negative regulation of transcription, DNA-templated;GO:0055114//oxidation-reduction process;GO:0060021//palate development;GO:0061053//somite development;GO:2000329//negative regulation of T-helper 17 …
ENSEASP00005016981.1	ENSEASP00005016981.1;ENSEASP00005016986.1;ENSEASP00005016996.1;ENSEASP00005017002.1;ENSEASP00005017007.1	0	Filtered	Filtered	Filtered	Filtered	58532.25390625	17588.849609375	MYH7	myosin heavy chain 7 [Source:HGNC Symbol;Acc:HGNC:7577]	Environmental Information Processing;Human Diseases;Organismal Systems;Human Diseases;Human Diseases;Organismal Systems;Organismal Systems	Signal transduction;Cardiovascular diseases;Circulatory system;Cardiovascular diseases;Cardiovascular diseases;Endocrine system;Circulatory system	ko04022//cGMP - PKG signaling pathway;ko05414//Dilated cardiomyopathy (DCM);ko04261//Adrenergic signaling in cardiomyocytes;ko05416//Viral myocarditis;ko05410//Hypertrophic cardiomyopathy (HCM);ko04919//Thyroid hormone signaling pathway;ko04260//Cardiac muscle contraction	K17751;K17751;K17751;K17751;K17751;K17751;K17751	GO:0001725//stress fiber;GO:0005737//cytoplasm;GO:0016459//myosin complex;GO:0030016//myofibril;GO:0030018//Z disc;GO:0032982//myosin filament	GO:0000146//microfilament motor activity;GO:0003774//motor activity;GO:0005515//protein binding;GO:0005524//ATP binding;GO:0016887//ATPase activity;GO:0030898//actin-dependent ATPase activity;GO:0051015//actin filament binding	GO:0002026//regulation of the force of heart contraction;GO:0002027//regulation of heart rate;GO:0003009//skeletal muscle contraction;GO:0006936//muscle contraction;GO:0006941//striated muscle contraction;GO:0007512//adult heart development;GO:0014728//regulation of the force of skeletal muscle contraction;GO:0014883//transition between fast and slow fiber;GO:0014898//cardiac muscle hypertrophy i…
ENSEASP00005016986.1	ENSEASP00005016981.1;ENSEASP00005016986.1;ENSEASP00005016996.1;ENSEASP00005017002.1;ENSEASP00005017007.1	0	Filtered	Filtered	Filtered	Filtered	58532.25390625	17588.849609375	MYH7	myosin heavy chain 7 [Source:HGNC Symbol;Acc:HGNC:7577]	Environmental Information Processing;Human Diseases;Organismal Systems;Human Diseases;Human Diseases;Organismal Systems;Organismal Systems	Signal transduction;Cardiovascular diseases;Circulatory system;Cardiovascular diseases;Cardiovascular diseases;Endocrine system;Circulatory system	ko04022//cGMP - PKG signaling pathway;ko05414//Dilated cardiomyopathy (DCM);ko04261//Adrenergic signaling in cardiomyocytes;ko05416//Viral myocarditis;ko05410//Hypertrophic cardiomyopathy (HCM);ko04919//Thyroid hormone signaling pathway;ko04260//Cardiac muscle contraction	K17751;K17751;K17751;K17751;K17751;K17751;K17751	GO:0016459//myosin complex	GO:0003774//motor activity;GO:0005515//protein binding;GO:0005524//ATP binding;GO:0051015//actin filament binding	-
ENSEASP00005016996.1	ENSEASP00005016981.1;ENSEASP00005016986.1;ENSEASP00005016996.1;ENSEASP00005017002.1;ENSEASP00005017007.1	0	Filtered	Filtered	Filtered	Filtered	58532.25390625	17588.849609375	MYH7	myosin heavy chain 7 [Source:HGNC Symbol;Acc:HGNC:7577]	Environmental Information Processing;Human Diseases;Organismal Systems;Human Diseases;Human Diseases;Organismal Systems;Organismal Systems	Signal transduction;Cardiovascular diseases;Circulatory system;Cardiovascular diseases;Cardiovascular diseases;Endocrine system;Circulatory system	ko04022//cGMP - PKG signaling pathway;ko05414//Dilated cardiomyopathy (DCM);ko04261//Adrenergic signaling in cardiomyocytes;ko05416//Viral myocarditis;ko05410//Hypertrophic cardiomyopathy (HCM);ko04919//Thyroid hormone signaling pathway;ko04260//Cardiac muscle contraction	K17751;K17751;K17751;K17751;K17751;K17751;K17751	GO:0016459//myosin complex	GO:0003774//motor activity;GO:0005515//protein binding;GO:0005524//ATP binding;GO:0051015//actin filament binding	-
ENSEASP00005017002.1	ENSEASP00005016981.1;ENSEASP00005016986.1;ENSEASP00005016996.1;ENSEASP00005017002.1;ENSEASP00005017007.1	0	Filtered	Filtered	Filtered	Filtered	58532.25390625	17588.849609375	MYH7	myosin heavy chain 7 [Source:HGNC Symbol;Acc:HGNC:7577]	Environmental Information Processing;Human Diseases;Organismal Systems;Human Diseases;Human Diseases;Organismal Systems;Organismal Systems	Signal transduction;Cardiovascular diseases;Circulatory system;Cardiovascular diseases;Cardiovascular diseases;Endocrine system;Circulatory system	ko04022//cGMP - PKG signaling pathway;ko05414//Dilated cardiomyopathy (DCM);ko04261//Adrenergic signaling in cardiomyocytes;ko05416//Viral myocarditis;ko05410//Hypertrophic cardiomyopathy (HCM);ko04919//Thyroid hormone signaling pathway;ko04260//Cardiac muscle contraction	K17751;K17751;K17751;K17751;K17751;K17751;K17751	GO:0016459//myosin complex	GO:0003774//motor activity;GO:0005515//protein binding;GO:0005524//ATP binding;GO:0051015//actin filament binding	-
ENSEASP00005017007.1	ENSEASP00005016981.1;ENSEASP00005016986.1;ENSEASP00005016996.1;ENSEASP00005017002.1;ENSEASP00005017007.1	0	Filtered	Filtered	Filtered	Filtered	58532.25390625	17588.849609375	MYH7	myosin heavy chain 7 [Source:HGNC Symbol;Acc:HGNC:7577]	Environmental Information Processing;Human Diseases;Organismal Systems;Human Diseases;Human Diseases;Organismal Systems;Organismal Systems	Signal transduction;Cardiovascular diseases;Circulatory system;Cardiovascular diseases;Cardiovascular diseases;Endocrine system;Circulatory system	ko04022//cGMP - PKG signaling pathway;ko05414//Dilated cardiomyopathy (DCM);ko04261//Adrenergic signaling in cardiomyocytes;ko05416//Viral myocarditis;ko05410//Hypertrophic cardiomyopathy (HCM);ko04919//Thyroid hormone signaling pathway;ko04260//Cardiac muscle contraction	K17751;K17751;K17751;K17751;K17751;K17751;K17751	GO:0016459//myosin complex	GO:0003774//motor activity;GO:0005515//protein binding;GO:0005524//ATP binding;GO:0051015//actin filament binding	-
ENSEASP00005018472.1	ENSEASP00005018472.1	0	Filtered	Filtered	Filtered	257018.171875	292031.75	162300.90625	IBSP	integrin binding sialoprotein [Source:HGNC Symbol;Acc:HGNC:5341]	Environmental Information Processing;Cellular Processes;Human Diseases;Environmental Information Processing	Signal transduction;Cellular community - eukaryotes;Infectious diseases;Signaling molecules and interaction	ko04151//PI3K-Akt signaling pathway;ko04510//Focal adhesion;ko05165//Human papillomavirus infection;ko04512//ECM-receptor interaction	K06253;K06253;K06253;K06253	GO:0005576//extracellular region	GO:0005178//integrin binding	GO:0001503//ossification;GO:0007155//cell adhesion;GO:0030198//extracellular matrix organization;GO:0030282//bone mineralization;GO:0045785//positive regulation of cell adhesion;GO:0071363//cellular response to growth factor stimulus
ENSEASP00005018882.1	ENSEASP00005018882.1	0	Filtered	Filtered	Filtered	593279.375	400813.90625	343942.875	CPXM1	carboxypeptidase X, M14 family member 1 [Source:HGNC Symbol;Acc:HGNC:15771]	-	-	-	-	GO:0005615//extracellular space	GO:0004181//metallocarboxypeptidase activity;GO:0008270//zinc ion binding	GO:0006508//proteolysis
ENSEASP00005019951.1	ENSEASP00005019951.1	0	Filtered	Filtered	Filtered	35159.51953125	Filtered	Filtered	SCEL	sciellin [Source:HGNC Symbol;Acc:HGNC:10573]	-	-	-	-	GO:0005737//cytoplasm;GO:0048471//perinuclear region of cytoplasm	-	GO:0008544//epidermis development;GO:0009612//response to mechanical stimulus;GO:0009792//embryo development ending in birth or egg hatching;GO:0030216//keratinocyte differentiation;GO:0090263//positive regulation of canonical Wnt signaling pathway
ENSEASP00005020484.1	ENSEASP00005020484.1	0	Filtered	Filtered	Filtered	187623.5625	39803.94140625	135730.3125	ST6GAL1	ST6 beta-galactoside alpha-2,6-sialyltransferase 1 [Source:HGNC Symbol;Acc:HGNC:10860]	Metabolism;Metabolism;Metabolism	Global and overview maps;Glycan biosynthesis and metabolism;Glycan biosynthesis and metabolism	ko01100//Metabolic pathways;ko00510//N-Glycan biosynthesis;ko00514//Other types of O-glycan biosynthesis	K00778;K00778;K00778	GO:0000139//Golgi membrane	GO:0003835//beta-galactoside alpha-2,6-sialyltransferase activity;GO:0008373//sialyltransferase activity;GO:0042803//protein homodimerization activity	GO:0006054//N-acetylneuraminate metabolic process;GO:0006486//protein glycosylation;GO:0018279//protein N-linked glycosylation via asparagine;GO:0097503//sialylation
ENSEASP00005022559.1	ENSEASP00005022559.1;ENSEASP00005022562.1	0	Filtered	Filtered	Filtered	250506.03125	313042.28125	112789.578125	-	-	Environmental Information Processing;Organismal Systems;Organismal Systems	Signaling molecules and interaction;Immune system;Immune system	ko04512//ECM-receptor interaction;ko04611//Platelet activation;ko04640//Hematopoietic cell lineage	K06261;K06261;K06261	-	GO:0005515//protein binding	-
ENSEASP00005022562.1	ENSEASP00005022559.1;ENSEASP00005022562.1	0	Filtered	Filtered	Filtered	250506.03125	313042.28125	112789.578125	-	-	Environmental Information Processing;Organismal Systems;Organismal Systems	Signaling molecules and interaction;Immune system;Immune system	ko04512//ECM-receptor interaction;ko04611//Platelet activation;ko04640//Hematopoietic cell lineage	K06261;K06261;K06261	-	GO:0005515//protein binding	-
ENSEASP00005023092.1	ENSEASP00005023092.1	0	Filtered	Filtered	Filtered	Filtered	23880.583984375	22251.63671875	FRRS1	ferric chelate reductase 1 [Source:HGNC Symbol;Acc:HGNC:27622]	-	-	-	-	-	-	-
ENSEASP00005024429.1	ENSEASP00005024429.1	0	Filtered	Filtered	Filtered	866401.25	634655.5625	346019.34375	AFP	alpha fetoprotein [Source:HGNC Symbol;Acc:HGNC:317]	Environmental Information Processing	Signal transduction	ko04390//Hippo signaling pathway	K16144	GO:0005615//extracellular space;GO:0005737//cytoplasm	-	GO:0001542//ovulation from ovarian follicle;GO:0019953//sexual reproduction;GO:0042448//progesterone metabolic process;GO:0060395//SMAD protein signal transduction
ENSEASP00005024831.1	ENSEASP00005024831.1;ENSEASP00005024851.1;ENSEASP00005024870.1;ENSEASP00005024885.1;ENSEASP00005025037.1;ENSEASP00005025154.1;ENSEASP00005025171.1;ENSEASP00005025191.1;ENSEASP00005025225.1;ENSEASP00005025237.1	0	Filtered	Filtered	Filtered	181438.9375	120750.140625	28929.109375	ATP2A1	ATPase sarcoplasmic/endoplasmic reticulum Ca2+ transporting 1 [Source:HGNC Symbol;Acc:HGNC:811]	Organismal Systems;Human Diseases;Environmental Information Processing;Human Diseases;Environmental Information Processing;Organismal Systems;Environmental Information Processing;Human Diseases;Human Diseases;Organismal Systems;Organismal Systems;Human Diseases	Digestive system;Neurodegenerative diseases;Signal transduction;Cardiovascular diseases;Signal transduction;Circulatory system;Signal transduction;Cardiovascular diseases;Cardiovascular diseases;Endocrine system;Circulatory system;Neurodegenerative disease	ko04972//Pancreatic secretion;ko05010//Alzheimer disease;ko04022//cGMP - PKG signaling pathway;ko05414//Dilated cardiomyopathy (DCM);ko04020//Calcium signaling pathway;ko04261//Adrenergic signaling in cardiomyocytes;ko04024//cAMP signaling pathway;ko05412//Arrhythmogenic right ventricular cardiomyopathy (ARVC);ko05410//Hypertrophic cardiomyopathy (HCM);ko04919//Thyroid hormone signaling pathway;k…	K05853;K05853;K05853;K05853;K05853;K05853;K05853;K05853;K05853;K05853;K05853;K05853	GO:0005783//endoplasmic reticulum;GO:0016021//integral component of membrane	GO:0000166//nucleotide binding;GO:0005388//calcium-transporting ATPase activity;GO:0005524//ATP binding	GO:0006816//calcium ion transport;GO:0070588//calcium ion transmembrane transport
ENSEASP00005024851.1	ENSEASP00005024831.1;ENSEASP00005024851.1;ENSEASP00005024870.1;ENSEASP00005024885.1;ENSEASP00005025037.1;ENSEASP00005025154.1;ENSEASP00005025171.1;ENSEASP00005025191.1;ENSEASP00005025225.1;ENSEASP00005025237.1	0	Filtered	Filtered	Filtered	181438.9375	120750.140625	28929.109375	ATP2A1	ATPase sarcoplasmic/endoplasmic reticulum Ca2+ transporting 1 [Source:HGNC Symbol;Acc:HGNC:811]	Organismal Systems;Human Diseases;Environmental Information Processing;Human Diseases;Environmental Information Processing;Organismal Systems;Environmental Information Processing;Human Diseases;Human Diseases;Organismal Systems;Organismal Systems;Human Diseases	Digestive system;Neurodegenerative diseases;Signal transduction;Cardiovascular diseases;Signal transduction;Circulatory system;Signal transduction;Cardiovascular diseases;Cardiovascular diseases;Endocrine system;Circulatory system;Neurodegenerative disease	ko04972//Pancreatic secretion;ko05010//Alzheimer disease;ko04022//cGMP - PKG signaling pathway;ko05414//Dilated cardiomyopathy (DCM);ko04020//Calcium signaling pathway;ko04261//Adrenergic signaling in cardiomyocytes;ko04024//cAMP signaling pathway;ko05412//Arrhythmogenic right ventricular cardiomyopathy (ARVC);ko05410//Hypertrophic cardiomyopathy (HCM);ko04919//Thyroid hormone signaling pathway;k…	K05853;K05853;K05853;K05853;K05853;K05853;K05853;K05853;K05853;K05853;K05853;K05853	GO:0005783//endoplasmic reticulum;GO:0016021//integral component of membrane	GO:0000166//nucleotide binding;GO:0005388//calcium-transporting ATPase activity;GO:0005524//ATP binding	GO:0006816//calcium ion transport;GO:0070588//calcium ion transmembrane transport
ENSEASP00005024870.1	ENSEASP00005024831.1;ENSEASP00005024851.1;ENSEASP00005024870.1;ENSEASP00005024885.1;ENSEASP00005025037.1;ENSEASP00005025154.1;ENSEASP00005025171.1;ENSEASP00005025191.1;ENSEASP00005025225.1;ENSEASP00005025237.1	0	Filtered	Filtered	Filtered	181438.9375	120750.140625	28929.109375	ATP2A1	ATPase sarcoplasmic/endoplasmic reticulum Ca2+ transporting 1 [Source:HGNC Symbol;Acc:HGNC:811]	Organismal Systems;Human Diseases;Environmental Information Processing;Human Diseases;Environmental Information Processing;Organismal Systems;Environmental Information Processing;Human Diseases;Human Diseases;Organismal Systems;Organismal Systems;Human Diseases	Digestive system;Neurodegenerative diseases;Signal transduction;Cardiovascular diseases;Signal transduction;Circulatory system;Signal transduction;Cardiovascular diseases;Cardiovascular diseases;Endocrine system;Circulatory system;Neurodegenerative disease	ko04972//Pancreatic secretion;ko05010//Alzheimer disease;ko04022//cGMP - PKG signaling pathway;ko05414//Dilated cardiomyopathy (DCM);ko04020//Calcium signaling pathway;ko04261//Adrenergic signaling in cardiomyocytes;ko04024//cAMP signaling pathway;ko05412//Arrhythmogenic right ventricular cardiomyopathy (ARVC);ko05410//Hypertrophic cardiomyopathy (HCM);ko04919//Thyroid hormone signaling pathway;k…	K05853;K05853;K05853;K05853;K05853;K05853;K05853;K05853;K05853;K05853;K05853;K05853	GO:0005783//endoplasmic reticulum;GO:0016021//integral component of membrane	GO:0000166//nucleotide binding;GO:0005388//calcium-transporting ATPase activity;GO:0005524//ATP binding	GO:0006816//calcium ion transport;GO:0070588//calcium ion transmembrane transport
ENSEASP00005024885.1	ENSEASP00005024831.1;ENSEASP00005024851.1;ENSEASP00005024870.1;ENSEASP00005024885.1;ENSEASP00005025037.1;ENSEASP00005025154.1;ENSEASP00005025171.1;ENSEASP00005025191.1;ENSEASP00005025225.1;ENSEASP00005025237.1	0	Filtered	Filtered	Filtered	181438.9375	120750.140625	28929.109375	ATP2A1	ATPase sarcoplasmic/endoplasmic reticulum Ca2+ transporting 1 [Source:HGNC Symbol;Acc:HGNC:811]	Organismal Systems;Human Diseases;Environmental Information Processing;Human Diseases;Environmental Information Processing;Organismal Systems;Environmental Information Processing;Human Diseases;Human Diseases;Organismal Systems;Organismal Systems;Human Diseases	Digestive system;Neurodegenerative diseases;Signal transduction;Cardiovascular diseases;Signal transduction;Circulatory system;Signal transduction;Cardiovascular diseases;Cardiovascular diseases;Endocrine system;Circulatory system;Neurodegenerative disease	ko04972//Pancreatic secretion;ko05010//Alzheimer disease;ko04022//cGMP - PKG signaling pathway;ko05414//Dilated cardiomyopathy (DCM);ko04020//Calcium signaling pathway;ko04261//Adrenergic signaling in cardiomyocytes;ko04024//cAMP signaling pathway;ko05412//Arrhythmogenic right ventricular cardiomyopathy (ARVC);ko05410//Hypertrophic cardiomyopathy (HCM);ko04919//Thyroid hormone signaling pathway;k…	K05853;K05853;K05853;K05853;K05853;K05853;K05853;K05853;K05853;K05853;K05853;K05853	GO:0005783//endoplasmic reticulum;GO:0016021//integral component of membrane	GO:0000166//nucleotide binding;GO:0005388//calcium-transporting ATPase activity;GO:0005524//ATP binding	GO:0006816//calcium ion transport;GO:0070588//calcium ion transmembrane transport
ENSEASP00005025037.1	ENSEASP00005024831.1;ENSEASP00005024851.1;ENSEASP00005024870.1;ENSEASP00005024885.1;ENSEASP00005025037.1;ENSEASP00005025154.1;ENSEASP00005025171.1;ENSEASP00005025191.1;ENSEASP00005025225.1;ENSEASP00005025237.1	0	Filtered	Filtered	Filtered	181438.9375	120750.140625	28929.109375	ATP2A1	ATPase sarcoplasmic/endoplasmic reticulum Ca2+ transporting 1 [Source:HGNC Symbol;Acc:HGNC:811]	Organismal Systems;Human Diseases;Environmental Information Processing;Human Diseases;Environmental Information Processing;Organismal Systems;Environmental Information Processing;Human Diseases;Human Diseases;Organismal Systems;Organismal Systems;Human Diseases	Digestive system;Neurodegenerative diseases;Signal transduction;Cardiovascular diseases;Signal transduction;Circulatory system;Signal transduction;Cardiovascular diseases;Cardiovascular diseases;Endocrine system;Circulatory system;Neurodegenerative disease	ko04972//Pancreatic secretion;ko05010//Alzheimer disease;ko04022//cGMP - PKG signaling pathway;ko05414//Dilated cardiomyopathy (DCM);ko04020//Calcium signaling pathway;ko04261//Adrenergic signaling in cardiomyocytes;ko04024//cAMP signaling pathway;ko05412//Arrhythmogenic right ventricular cardiomyopathy (ARVC);ko05410//Hypertrophic cardiomyopathy (HCM);ko04919//Thyroid hormone signaling pathway;k…	K05853;K05853;K05853;K05853;K05853;K05853;K05853;K05853;K05853;K05853;K05853;K05853	GO:0005783//endoplasmic reticulum;GO:0016021//integral component of membrane;GO:0016529//sarcoplasmic reticulum;GO:0033017//sarcoplasmic reticulum membrane	GO:0000166//nucleotide binding;GO:0005388//calcium-transporting ATPase activity;GO:0005509//calcium ion binding;GO:0005524//ATP binding;GO:0042803//protein homodimerization activity	GO:0006816//calcium ion transport;GO:0008637//apoptotic mitochondrial changes;GO:0031448//positive regulation of fast-twitch skeletal muscle fiber contraction;GO:0032470//positive regulation of endoplasmic reticulum calcium ion concentration;GO:0032471//negative regulation of endoplasmic reticulum calcium ion concentration;GO:0034976//response to endoplasmic reticulum stress;GO:0051561//positive …
ENSEASP00005025154.1	ENSEASP00005024831.1;ENSEASP00005024851.1;ENSEASP00005024870.1;ENSEASP00005024885.1;ENSEASP00005025037.1;ENSEASP00005025154.1;ENSEASP00005025171.1;ENSEASP00005025191.1;ENSEASP00005025225.1;ENSEASP00005025237.1	0	Filtered	Filtered	Filtered	181438.9375	120750.140625	28929.109375	ATP2A1	ATPase sarcoplasmic/endoplasmic reticulum Ca2+ transporting 1 [Source:HGNC Symbol;Acc:HGNC:811]	Organismal Systems;Human Diseases;Environmental Information Processing;Human Diseases;Environmental Information Processing;Organismal Systems;Environmental Information Processing;Human Diseases;Human Diseases;Organismal Systems;Organismal Systems;Human Diseases	Digestive system;Neurodegenerative diseases;Signal transduction;Cardiovascular diseases;Signal transduction;Circulatory system;Signal transduction;Cardiovascular diseases;Cardiovascular diseases;Endocrine system;Circulatory system;Neurodegenerative disease	ko04972//Pancreatic secretion;ko05010//Alzheimer disease;ko04022//cGMP - PKG signaling pathway;ko05414//Dilated cardiomyopathy (DCM);ko04020//Calcium signaling pathway;ko04261//Adrenergic signaling in cardiomyocytes;ko04024//cAMP signaling pathway;ko05412//Arrhythmogenic right ventricular cardiomyopathy (ARVC);ko05410//Hypertrophic cardiomyopathy (HCM);ko04919//Thyroid hormone signaling pathway;k…	K05853;K05853;K05853;K05853;K05853;K05853;K05853;K05853;K05853;K05853;K05853;K05853	GO:0005783//endoplasmic reticulum;GO:0016021//integral component of membrane	GO:0000166//nucleotide binding;GO:0005388//calcium-transporting ATPase activity;GO:0005524//ATP binding	GO:0006816//calcium ion transport;GO:0070588//calcium ion transmembrane transport
ENSEASP00005025171.1	ENSEASP00005024831.1;ENSEASP00005024851.1;ENSEASP00005024870.1;ENSEASP00005024885.1;ENSEASP00005025037.1;ENSEASP00005025154.1;ENSEASP00005025171.1;ENSEASP00005025191.1;ENSEASP00005025225.1;ENSEASP00005025237.1	0	Filtered	Filtered	Filtered	181438.9375	120750.140625	28929.109375	ATP2A1	ATPase sarcoplasmic/endoplasmic reticulum Ca2+ transporting 1 [Source:HGNC Symbol;Acc:HGNC:811]	Organismal Systems;Human Diseases;Environmental Information Processing;Human Diseases;Environmental Information Processing;Organismal Systems;Environmental Information Processing;Human Diseases;Human Diseases;Organismal Systems;Organismal Systems;Human Diseases	Digestive system;Neurodegenerative diseases;Signal transduction;Cardiovascular diseases;Signal transduction;Circulatory system;Signal transduction;Cardiovascular diseases;Cardiovascular diseases;Endocrine system;Circulatory system;Neurodegenerative disease	ko04972//Pancreatic secretion;ko05010//Alzheimer disease;ko04022//cGMP - PKG signaling pathway;ko05414//Dilated cardiomyopathy (DCM);ko04020//Calcium signaling pathway;ko04261//Adrenergic signaling in cardiomyocytes;ko04024//cAMP signaling pathway;ko05412//Arrhythmogenic right ventricular cardiomyopathy (ARVC);ko05410//Hypertrophic cardiomyopathy (HCM);ko04919//Thyroid hormone signaling pathway;k…	K05853;K05853;K05853;K05853;K05853;K05853;K05853;K05853;K05853;K05853;K05853;K05853	GO:0005783//endoplasmic reticulum;GO:0016021//integral component of membrane	GO:0000166//nucleotide binding;GO:0005388//calcium-transporting ATPase activity;GO:0005524//ATP binding	GO:0006816//calcium ion transport;GO:0070588//calcium ion transmembrane transport
ENSEASP00005025191.1	ENSEASP00005024831.1;ENSEASP00005024851.1;ENSEASP00005024870.1;ENSEASP00005024885.1;ENSEASP00005025037.1;ENSEASP00005025154.1;ENSEASP00005025171.1;ENSEASP00005025191.1;ENSEASP00005025225.1;ENSEASP00005025237.1	0	Filtered	Filtered	Filtered	181438.9375	120750.140625	28929.109375	ATP2A1	ATPase sarcoplasmic/endoplasmic reticulum Ca2+ transporting 1 [Source:HGNC Symbol;Acc:HGNC:811]	Organismal Systems;Human Diseases;Environmental Information Processing;Human Diseases;Environmental Information Processing;Organismal Systems;Environmental Information Processing;Human Diseases;Human Diseases;Organismal Systems;Organismal Systems;Human Diseases	Digestive system;Neurodegenerative diseases;Signal transduction;Cardiovascular diseases;Signal transduction;Circulatory system;Signal transduction;Cardiovascular diseases;Cardiovascular diseases;Endocrine system;Circulatory system;Neurodegenerative disease	ko04972//Pancreatic secretion;ko05010//Alzheimer disease;ko04022//cGMP - PKG signaling pathway;ko05414//Dilated cardiomyopathy (DCM);ko04020//Calcium signaling pathway;ko04261//Adrenergic signaling in cardiomyocytes;ko04024//cAMP signaling pathway;ko05412//Arrhythmogenic right ventricular cardiomyopathy (ARVC);ko05410//Hypertrophic cardiomyopathy (HCM);ko04919//Thyroid hormone signaling pathway;k…	K05853;K05853;K05853;K05853;K05853;K05853;K05853;K05853;K05853;K05853;K05853;K05853	GO:0005783//endoplasmic reticulum;GO:0016021//integral component of membrane	GO:0000166//nucleotide binding;GO:0005388//calcium-transporting ATPase activity;GO:0005524//ATP binding	GO:0006816//calcium ion transport;GO:0070588//calcium ion transmembrane transport
ENSEASP00005025225.1	ENSEASP00005024831.1;ENSEASP00005024851.1;ENSEASP00005024870.1;ENSEASP00005024885.1;ENSEASP00005025037.1;ENSEASP00005025154.1;ENSEASP00005025171.1;ENSEASP00005025191.1;ENSEASP00005025225.1;ENSEASP00005025237.1	0	Filtered	Filtered	Filtered	181438.9375	120750.140625	28929.109375	ATP2A1	ATPase sarcoplasmic/endoplasmic reticulum Ca2+ transporting 1 [Source:HGNC Symbol;Acc:HGNC:811]	Organismal Systems;Human Diseases;Environmental Information Processing;Human Diseases;Environmental Information Processing;Organismal Systems;Environmental Information Processing;Human Diseases;Human Diseases;Organismal Systems;Organismal Systems;Human Diseases	Digestive system;Neurodegenerative diseases;Signal transduction;Cardiovascular diseases;Signal transduction;Circulatory system;Signal transduction;Cardiovascular diseases;Cardiovascular diseases;Endocrine system;Circulatory system;Neurodegenerative disease	ko04972//Pancreatic secretion;ko05010//Alzheimer disease;ko04022//cGMP - PKG signaling pathway;ko05414//Dilated cardiomyopathy (DCM);ko04020//Calcium signaling pathway;ko04261//Adrenergic signaling in cardiomyocytes;ko04024//cAMP signaling pathway;ko05412//Arrhythmogenic right ventricular cardiomyopathy (ARVC);ko05410//Hypertrophic cardiomyopathy (HCM);ko04919//Thyroid hormone signaling pathway;k…	K05853;K05853;K05853;K05853;K05853;K05853;K05853;K05853;K05853;K05853;K05853;K05853	GO:0005783//endoplasmic reticulum;GO:0016021//integral component of membrane	GO:0000166//nucleotide binding;GO:0005388//calcium-transporting ATPase activity;GO:0005524//ATP binding	GO:0070588//calcium ion transmembrane transport
ENSEASP00005025237.1	ENSEASP00005024831.1;ENSEASP00005024851.1;ENSEASP00005024870.1;ENSEASP00005024885.1;ENSEASP00005025037.1;ENSEASP00005025154.1;ENSEASP00005025171.1;ENSEASP00005025191.1;ENSEASP00005025225.1;ENSEASP00005025237.1	0	Filtered	Filtered	Filtered	181438.9375	120750.140625	28929.109375	ATP2A1	ATPase sarcoplasmic/endoplasmic reticulum Ca2+ transporting 1 [Source:HGNC Symbol;Acc:HGNC:811]	Organismal Systems;Human Diseases;Environmental Information Processing;Human Diseases;Environmental Information Processing;Organismal Systems;Environmental Information Processing;Human Diseases;Human Diseases;Organismal Systems;Organismal Systems;Human Diseases	Digestive system;Neurodegenerative diseases;Signal transduction;Cardiovascular diseases;Signal transduction;Circulatory system;Signal transduction;Cardiovascular diseases;Cardiovascular diseases;Endocrine system;Circulatory system;Neurodegenerative disease	ko04972//Pancreatic secretion;ko05010//Alzheimer disease;ko04022//cGMP - PKG signaling pathway;ko05414//Dilated cardiomyopathy (DCM);ko04020//Calcium signaling pathway;ko04261//Adrenergic signaling in cardiomyocytes;ko04024//cAMP signaling pathway;ko05412//Arrhythmogenic right ventricular cardiomyopathy (ARVC);ko05410//Hypertrophic cardiomyopathy (HCM);ko04919//Thyroid hormone signaling pathway;k…	K05853;K05853;K05853;K05853;K05853;K05853;K05853;K05853;K05853;K05853;K05853;K05853	GO:0005783//endoplasmic reticulum;GO:0016021//integral component of membrane	GO:0000166//nucleotide binding;GO:0005388//calcium-transporting ATPase activity;GO:0005524//ATP binding	GO:0006816//calcium ion transport;GO:0070588//calcium ion transmembrane transport
ENSEASP00005025208.1	ENSEASP00005025208.1;ENSEASP00005025210.1	0	Filtered	Filtered	Filtered	24191564	5428964	21626714	PMPCB	peptidase, mitochondrial processing beta subunit [Source:HGNC Symbol;Acc:HGNC:9119]	-	-	-	-	GO:0017087//mitochondrial processing peptidase complex	GO:0003824//catalytic activity;GO:0004222//metalloendopeptidase activity;GO:0046872//metal ion binding	GO:0006508//proteolysis;GO:0006627//protein processing involved in protein targeting to mitochondrion
ENSEASP00005025210.1	ENSEASP00005025208.1;ENSEASP00005025210.1	0	Filtered	Filtered	Filtered	24191564	5428964	21626714	PMPCB	peptidase, mitochondrial processing beta subunit [Source:HGNC Symbol;Acc:HGNC:9119]	-	-	-	-	GO:0005739//mitochondrion;GO:0017087//mitochondrial processing peptidase complex	GO:0003824//catalytic activity;GO:0004222//metalloendopeptidase activity;GO:0046872//metal ion binding	GO:0006508//proteolysis;GO:0006627//protein processing involved in protein targeting to mitochondrion
ENSEASP00005026210.1	ENSEASP00005026210.1	0	Filtered	Filtered	Filtered	102777.0546875	166638.375	Filtered	-	-	Environmental Information Processing;Organismal Systems	Signaling molecules and interaction;Immune system	ko04060//Cytokine-cytokine receptor interaction;ko04062//Chemokine signaling pathway	K10035;K10035	-	GO:0005041//low-density lipoprotein receptor activity;GO:0005044//scavenger receptor activity;GO:0008009//chemokine activity	GO:0006898//receptor-mediated endocytosis;GO:0006935//chemotaxis;GO:0030307//positive regulation of cell growth;GO:0030335//positive regulation of cell migration;GO:0034097//response to cytokine;GO:0034341//response to interferon-gamma;GO:0034612//response to tumor necrosis factor;GO:0048247//lymphocyte chemotaxis
ENSEASP00005026235.1	ENSEASP00005026235.1	0	Filtered	Filtered	Filtered	52777.98828125	Filtered	38528.921875	GATM	glycine amidinotransferase [Source:HGNC Symbol;Acc:HGNC:4175]	Metabolism;Metabolism;Metabolism	Global and overview maps;Amino acid metabolism;Amino acid metabolism	ko01100//Metabolic pathways;ko00260//Glycine, serine and threonine metabolism;ko00330//Arginine and proline metabolism	K00613;K00613;K00613	GO:0005739//mitochondrion;GO:0005758//mitochondrial intermembrane space	GO:0015067//amidinotransferase activity;GO:0015068//glycine amidinotransferase activity	GO:0006600//creatine metabolic process;GO:0006601//creatine biosynthetic process;GO:0007275//multicellular organism development;GO:0007611//learning or memory;GO:0014889//muscle atrophy
ENSEASP00005027646.1	ENSEASP00005027646.1	0	Filtered	Filtered	Filtered	69920.9921875	19062.27734375	9827.9931640625	H1-0	H1.0 linker histone [Source:HGNC Symbol;Acc:HGNC:4714]	-	-	-	-	GO:0000786//nucleosome;GO:0000790//nuclear chromatin;GO:0005634//nucleus;GO:0005654//nucleoplasm;GO:0005719//nuclear euchromatin;GO:0005794//Golgi apparatus;GO:0015629//actin cytoskeleton;GO:0016604//nuclear body;GO:0017053//transcriptional repressor complex	GO:0003677//DNA binding;GO:0003680//AT DNA binding;GO:0003690//double-stranded DNA binding;GO:0031490//chromatin DNA binding	GO:0000122//negative regulation of transcription from RNA polymerase II promoter;GO:0006334//nucleosome assembly;GO:0006342//chromatin silencing;GO:2000679//positive regulation of transcription regulatory region DNA binding
ENSEASP00005027807.1	ENSEASP00005027807.1;ENSEASP00005027810.1;ENSEASP00005027821.1;ENSEASP00005027838.1;ENSEASP00005027846.1;ENSEASP00005027864.1;ENSEASP00005027870.1;ENSEASP00005027871.1	0	Filtered	Filtered	Filtered	104750.9453125	115753.0625	127743.4609375	SDK2	sidekick cell adhesion molecule 2 [Source:HGNC Symbol;Acc:HGNC:19308]	-	-	-	-	GO:0045202//synapse	GO:0005515//protein binding	GO:0007156//homophilic cell adhesion via plasma membrane adhesion molecules;GO:0007416//synapse assembly;GO:0010842//retina layer formation;GO:0060219//camera-type eye photoreceptor cell differentiation
ENSEASP00005027810.1	ENSEASP00005027807.1;ENSEASP00005027810.1;ENSEASP00005027821.1;ENSEASP00005027838.1;ENSEASP00005027846.1;ENSEASP00005027864.1;ENSEASP00005027870.1;ENSEASP00005027871.1	0	Filtered	Filtered	Filtered	104750.9453125	115753.0625	127743.4609375	SDK2	sidekick cell adhesion molecule 2 [Source:HGNC Symbol;Acc:HGNC:19308]	-	-	-	-	-	GO:0005515//protein binding	-
ENSEASP00005027821.1	ENSEASP00005027807.1;ENSEASP00005027810.1;ENSEASP00005027821.1;ENSEASP00005027838.1;ENSEASP00005027846.1;ENSEASP00005027864.1;ENSEASP00005027870.1;ENSEASP00005027871.1	0	Filtered	Filtered	Filtered	104750.9453125	115753.0625	127743.4609375	SDK2	sidekick cell adhesion molecule 2 [Source:HGNC Symbol;Acc:HGNC:19308]	-	-	-	-	-	GO:0005515//protein binding	-
ENSEASP00005027838.1	ENSEASP00005027807.1;ENSEASP00005027810.1;ENSEASP00005027821.1;ENSEASP00005027838.1;ENSEASP00005027846.1;ENSEASP00005027864.1;ENSEASP00005027870.1;ENSEASP00005027871.1	0	Filtered	Filtered	Filtered	104750.9453125	115753.0625	127743.4609375	SDK2	sidekick cell adhesion molecule 2 [Source:HGNC Symbol;Acc:HGNC:19308]	-	-	-	-	-	GO:0005515//protein binding	-
ENSEASP00005027846.1	ENSEASP00005027807.1;ENSEASP00005027810.1;ENSEASP00005027821.1;ENSEASP00005027838.1;ENSEASP00005027846.1;ENSEASP00005027864.1;ENSEASP00005027870.1;ENSEASP00005027871.1	0	Filtered	Filtered	Filtered	104750.9453125	115753.0625	127743.4609375	SDK2	sidekick cell adhesion molecule 2 [Source:HGNC Symbol;Acc:HGNC:19308]	-	-	-	-	-	GO:0005515//protein binding	-
ENSEASP00005027864.1	ENSEASP00005027807.1;ENSEASP00005027810.1;ENSEASP00005027821.1;ENSEASP00005027838.1;ENSEASP00005027846.1;ENSEASP00005027864.1;ENSEASP00005027870.1;ENSEASP00005027871.1	0	Filtered	Filtered	Filtered	104750.9453125	115753.0625	127743.4609375	SDK2	sidekick cell adhesion molecule 2 [Source:HGNC Symbol;Acc:HGNC:19308]	-	-	-	-	-	GO:0005515//protein binding	-
ENSEASP00005027870.1	ENSEASP00005027807.1;ENSEASP00005027810.1;ENSEASP00005027821.1;ENSEASP00005027838.1;ENSEASP00005027846.1;ENSEASP00005027864.1;ENSEASP00005027870.1;ENSEASP00005027871.1	0	Filtered	Filtered	Filtered	104750.9453125	115753.0625	127743.4609375	SDK2	sidekick cell adhesion molecule 2 [Source:HGNC Symbol;Acc:HGNC:19308]	-	-	-	-	-	GO:0005515//protein binding	-
ENSEASP00005027871.1	ENSEASP00005027807.1;ENSEASP00005027810.1;ENSEASP00005027821.1;ENSEASP00005027838.1;ENSEASP00005027846.1;ENSEASP00005027864.1;ENSEASP00005027870.1;ENSEASP00005027871.1	0	Filtered	Filtered	Filtered	104750.9453125	115753.0625	127743.4609375	SDK2	sidekick cell adhesion molecule 2 [Source:HGNC Symbol;Acc:HGNC:19308]	-	-	-	-	-	GO:0005515//protein binding	-
ENSEASP00005027970.1	ENSEASP00005027970.1;ENSEASP00005027971.1	0	Filtered	Filtered	Filtered	49982.75390625	31224.623046875	11335.5576171875	SELE	selectin E [Source:HGNC Symbol;Acc:HGNC:10718]	Environmental Information Processing;Human Diseases;Human Diseases;Human Diseases;Human Diseases;Environmental Information Processing	Signaling molecules and interaction;Cardiovascular diseases;Endocrine and metabolic diseases;Infectious diseases;Infectious diseases;Signal transduction	ko04514//Cell adhesion molecules (CAMs);ko05418//Fluid shear stress and atherosclerosis;ko04933//AGE-RAGE signaling pathway in diabetic complications;ko05143//African trypanosomiasis;ko05144//Malaria;ko04668//TNF signaling pathway	K06494;K06494;K06494;K06494;K06494;K06494	GO:0016020//membrane	GO:0005509//calcium ion binding	GO:0007155//cell adhesion
ENSEASP00005027971.1	ENSEASP00005027970.1;ENSEASP00005027971.1	0	Filtered	Filtered	Filtered	49982.75390625	31224.623046875	11335.5576171875	SELE	selectin E [Source:HGNC Symbol;Acc:HGNC:10718]	Environmental Information Processing;Human Diseases;Human Diseases;Human Diseases;Human Diseases;Environmental Information Processing	Signaling molecules and interaction;Cardiovascular diseases;Endocrine and metabolic diseases;Infectious diseases;Infectious diseases;Signal transduction	ko04514//Cell adhesion molecules (CAMs);ko05418//Fluid shear stress and atherosclerosis;ko04933//AGE-RAGE signaling pathway in diabetic complications;ko05143//African trypanosomiasis;ko05144//Malaria;ko04668//TNF signaling pathway	K06494;K06494;K06494;K06494;K06494;K06494	GO:0005615//extracellular space;GO:0005887//integral component of plasma membrane;GO:0005901//caveola;GO:0005905//coated pit;GO:0016020//membrane;GO:0030863//cortical cytoskeleton;GO:0045121//membrane raft;GO:0048471//perinuclear region of cytoplasm	GO:0004888//transmembrane signaling receptor activity;GO:0005509//calcium ion binding;GO:0033691//sialic acid binding;GO:0043274//phospholipase binding;GO:0070492//oligosaccharide binding	GO:0002092//positive regulation of receptor internalization;GO:0007155//cell adhesion;GO:0007157//heterophilic cell-cell adhesion via plasma membrane cell adhesion molecules;GO:0007159//leukocyte cell-cell adhesion;GO:0007202//activation of phospholipase C activity;GO:0030029//actin filament-based process;GO:0050901//leukocyte tethering or rolling;GO:0070555//response to interleukin-1
ENSEASP00005028141.1	ENSEASP00005028141.1	0	Filtered	Filtered	Filtered	266305.5	222340.859375	272931.15625	-	-	Metabolism;Organismal Systems;Metabolism;Metabolism;Metabolism	Global and overview maps;Endocrine system;Metabolism of cofactors and vitamins;Lipid metabolism;Lipid metabolism	ko01100//Metabolic pathways;ko04913//Ovarian Steroidogenesis;ko00790//Folate biosynthesis;ko00590//Arachidonic acid metabolism;ko00140//Steroid hormone biosynthesis	K04119;K04119;K04119;K04119;K04119	-	GO:0016491//oxidoreductase activity	GO:0055114//oxidation-reduction process
ENSEASP00005028318.1	ENSEASP00005028318.1;ENSEASP00005028320.1	0	Filtered	Filtered	Filtered	34771.640625	45277.140625	16542.720703125	ITIH2	inter-alpha-trypsin inhibitor heavy chain 2 [Source:HGNC Symbol;Acc:HGNC:6167]	-	-	-	-	-	GO:0004867//serine-type endopeptidase inhibitor activity	GO:0030212//hyaluronan metabolic process
ENSEASP00005028320.1	ENSEASP00005028318.1;ENSEASP00005028320.1	0	Filtered	Filtered	Filtered	34771.640625	45277.140625	16542.720703125	ITIH2	inter-alpha-trypsin inhibitor heavy chain 2 [Source:HGNC Symbol;Acc:HGNC:6167]	-	-	-	-	-	GO:0004867//serine-type endopeptidase inhibitor activity	GO:0030212//hyaluronan metabolic process
ENSEASP00005028464.1	ENSEASP00005028464.1	0	Filtered	Filtered	Filtered	32511.791015625	119499.7734375	42958.26953125	UCMA	upper zone of growth plate and cartilage matrix associated [Source:HGNC Symbol;Acc:HGNC:25205]	-	-	-	-	GO:0031012//extracellular matrix	-	GO:0045667//regulation of osteoblast differentiation;GO:0045668//negative regulation of osteoblast differentiation
ENSEASP00005028878.1	ENSEASP00005028878.1	0	Filtered	Filtered	Filtered	144620.25	161534	69588.5390625	MYBPH	myosin binding protein H [Source:HGNC Symbol;Acc:HGNC:7552]	-	-	-	-	-	GO:0005515//protein binding	-
ENSEASP00005030563.1	ENSEASP00005030563.1	0	Filtered	Filtered	Filtered	7606.79443359375	Filtered	Filtered	HSP90B1	heat shock protein 90 beta family member 1 [Source:HGNC Symbol;Acc:HGNC:12028]	Environmental Information Processing;Human Diseases;Human Diseases;Human Diseases;Genetic Information Processing;Organismal Systems;Human Diseases;Organismal Systems;Organismal Systems	Signal transduction;Cancers;Infectious diseases;Cardiovascular diseases;Folding, sorting and degradation;Endocrine system;Cancers;Endocrine system;Immune system	ko04151//PI3K-Akt signaling pathway;ko05200//Pathways in cancer;ko05132//Salmonella infection;ko05418//Fluid shear stress and atherosclerosis;ko04141//Protein processing in endoplasmic reticulum;ko04915//Estrogen signaling pathway;ko05215//Prostate cancer;ko04918//Thyroid hormone synthesis;ko04657//IL-17 signaling pathway	K09487;K09487;K09487;K09487;K09487;K09487;K09487;K09487;K09487	GO:0005783//endoplasmic reticulum;GO:0005788//endoplasmic reticulum lumen;GO:0005789//endoplasmic reticulum membrane;GO:0005829//cytosol;GO:0030496//midbody;GO:0032991//macromolecular complex;GO:0048471//perinuclear region of cytoplasm	GO:0003723//RNA binding;GO:0005524//ATP binding;GO:0019903//protein phosphatase binding;GO:0050750//low-density lipoprotein particle receptor binding;GO:0051082//unfolded protein binding	GO:0001666//response to hypoxia;GO:0006457//protein folding;GO:0030433//ER-associated ubiquitin-dependent protein catabolic process;GO:0030970//retrograde protein transport, ER to cytosol;GO:0031247//actin rod assembly;GO:0043066//negative regulation of apoptotic process;GO:0043666//regulation of phosphoprotein phosphatase activity;GO:0071318//cellular response to ATP
ENSEASP00005031040.1	ENSEASP00005031040.1	0	Filtered	Filtered	Filtered	74982.1953125	39917.06640625	25193.6484375	STOM	stomatin [Source:HGNC Symbol;Acc:HGNC:3383]	-	-	-	-	GO:0005737//cytoplasm;GO:0005739//mitochondrion;GO:0005783//endoplasmic reticulum;GO:0005856//cytoskeleton;GO:0005886//plasma membrane;GO:0005887//integral component of plasma membrane;GO:0016020//membrane;GO:0045121//membrane raft;GO:0048471//perinuclear region of cytoplasm	GO:0042802//identical protein binding;GO:0042803//protein homodimerization activity;GO:0070063//RNA polymerase binding	GO:0034765//regulation of ion transmembrane transport;GO:0044829//positive regulation by host of viral genome replication;GO:0048524//positive regulation of viral process;GO:0090314//positive regulation of protein targeting to membrane;GO:1901585//regulation of acid-sensing ion channel activity
ENSEASP00005031387.1	ENSEASP00005031387.1	0	Filtered	Filtered	Filtered	7036598	3295979.5	11966793	-	-	-	-	-	-	-	-	-
ENSEASP00005032523.1	ENSEASP00005032523.1	0	Filtered	Filtered	Filtered	Filtered	Filtered	11579.685546875	-	ribosomal protein S7 [Source:HGNC Symbol;Acc:HGNC:10440]	Genetic Information Processing	Translation	ko03010//Ribosome	K02993	GO:0005840//ribosome;GO:0045202//synapse	GO:0003735//structural constituent of ribosome	GO:0001843//neural tube closure;GO:0006412//translation;GO:0030154//cell differentiation
ENSEASP00005032526.1	ENSEASP00005032526.1	0	Filtered	Filtered	Filtered	194414.4375	147467.15625	77354.3984375	COLEC11	collectin subfamily member 11 [Source:HGNC Symbol;Acc:HGNC:17213]	Cellular Processes	Transport and catabolism	ko04145//Phagosome	K10066	GO:0005615//extracellular space	GO:0003677//DNA binding;GO:0005509//calcium ion binding;GO:0005537//mannose binding;GO:0042806//fucose binding;GO:0070492//oligosaccharide binding	GO:0001867//complement activation, lectin pathway;GO:0006956//complement activation;GO:0019730//antimicrobial humoral response
ENSEASP00005033072.1	ENSEASP00005033072.1	0	Filtered	Filtered	Filtered	357626.34375	413984.34375	242312.546875	-	-	Environmental Information Processing;Cellular Processes;Human Diseases;Environmental Information Processing;Human Diseases	Signal transduction;Cellular community - eukaryotes;Infectious diseases;Signaling molecules and interaction;Cancers	ko04151//PI3K-Akt signaling pathway;ko04510//Focal adhesion;ko05165//Human papillomavirus infection;ko04512//ECM-receptor interaction;ko05206//MicroRNAs in cancer	K06252;K06252;K06252;K06252;K06252	-	GO:0005515//protein binding	GO:0007155//cell adhesion;GO:0042127//regulation of cell proliferation
