# Supplementary material for: DIA mass spectrometry characterizes urinary proteomics in neonatal and adult donkeys
Source: Sci Rep. 2022 Dec 30;12:22590. doi: 10.1038/s41598-022-27245-0 (PMC9803668; doi:10.1038/s41598-022-27245-0)
Supplement: Supplementary file 3 — Supplementary Table 2. [file 41598_2022_27245_MOESM3_ESM.xls]

KEGG_A_class	KEGG_B_class	Pathway	A-vs-N (289)	All (1288)	Pvalue	Qvalue	Pathway ID	Proteins	K_IDs
Organismal Systems	Immune system	Fc gamma R-mediated phagocytosis	15	28	0.000277937	0.06031222	ko04666	ENSEASP00005006411.1(-);ENSEASP00005006417.1(-);ENSEASP00005006505.1(IGHM);ENSEASP00005013786.1(CRK);ENSEASP00005019860.1(-);ENSEASP00005019862.1(-);ENSEASP00005019864.1(-);ENSEASP00005019873.1(-);ENSEASP00005019888.1(-);ENSEASP00005032103.1(GSN);ENSEASP00005032108.1(GSN);ENSEASP00005032115.1(GSN);ENSEASP00005032117.1(GSN);ENSEASP00005032118.1(GSN);ENSEASP00005032913.1(BIN1)	K06856+K06856+K06856+K04438+K06472+K06472+K06472+K06472+K06472+K05768+K05768+K05768+K05768+K05768+K12562
Organismal Systems	Digestive system	Protein digestion and absorption	30	80	0.001170995	0.1242134	ko04974	ENSEASP00005005411.1(COL12A1);ENSEASP00005007827.1(-);ENSEASP00005010248.1(COL6A3);ENSEASP00005011526.1(-);ENSEASP00005013707.1(-);ENSEASP00005013724.1(-);ENSEASP00005013904.1(-);ENSEASP00005013907.1(-);ENSEASP00005013926.1(-);ENSEASP00005013968.1(-);ENSEASP00005013978.1(-);ENSEASP00005013983.1(-);ENSEASP00005013995.1(-);ENSEASP00005025141.1(CPB2);ENSEASP00005027318.1(COL1A1);ENSEASP00005031214.1…	K08132+K06238+K06238+K06002+K01312+K01312+K01312+K01312+K01312+K01312+K01312+K01312+K01312+K01300+K06236+K19721+K19721+K01291+K08135+K08133+K08133+K08133+K08133+K08133+K08133+K08133+K01278+K01278+K01278+K01278
Human Diseases	Cardiovascular diseases	Arrhythmogenic right ventricular cardiomyopathy (ARVC)	15	32	0.001717236	0.1242134	ko05412	ENSEASP00005004644.1(CACNA2D1);ENSEASP00005004667.1(CACNA2D1);ENSEASP00005014695.1(ITGA5);ENSEASP00005017365.1(DSP);ENSEASP00005024623.1(DSG2);ENSEASP00005024625.1(DSG2);ENSEASP00005024626.1(DSG2);ENSEASP00005024628.1(DSG2);ENSEASP00005024630.1(DSG2);ENSEASP00005024632.1(DSG2);ENSEASP00005024636.1(DSG2);ENSEASP00005024702.1(DSC2);ENSEASP00005024704.1(DSC2);ENSEASP00005027319.1(SGCA);ENSEASP000050…	K04858+K04858+K06484+K10381+K07597+K07597+K07597+K07597+K07597+K07597+K07597+K07601+K07601+K12565+K12641
Organismal Systems	Immune system	Intestinal immune network for IgA production	10	21	0.009052556	0.46400645	ko04672	ENSEASP00005002077.1(-);ENSEASP00005002078.1(-);ENSEASP00005002080.1(-);ENSEASP00005006411.1(-);ENSEASP00005006417.1(-);ENSEASP00005006498.1(PIGR);ENSEASP00005006504.1(PIGR);ENSEASP00005006505.1(IGHM);ENSEASP00005031528.1(-);ENSEASP00005031536.1(-)	K06710+K06710+K06710+K06856+K06856+K13073+K13073+K06856+K06779+K06779
Metabolism	Metabolism of cofactors and vitamins	Riboflavin metabolism	3	3	0.01120564	0.46400645	ko00740	ENSEASP00005001745.1(ACP2);ENSEASP00005001804.1(ACP2);ENSEASP00005001806.1(ACP2)	K14410+K14410+K14410
Organismal Systems	Endocrine system	Renin secretion	9	19	0.01376647	0.46400645	ko04924	ENSEASP00005020398.1(CLCA1);ENSEASP00005020412.1(CLCA1);ENSEASP00005020414.1(CLCA1);ENSEASP00005020418.1(CLCA1);ENSEASP00005020419.1(CLCA1);ENSEASP00005020427.1(CLCA1);ENSEASP00005020428.1(CLCA1);ENSEASP00005020438.1(CLCA1);ENSEASP00005024193.1(CTSB)	K05027+K05027+K05027+K05027+K05027+K05027+K05027+K05027+K01363
Environmental Information Processing	Signaling molecules and interaction	Neuroactive ligand-receptor interaction	13	32	0.01496795	0.46400645	ko04080	ENSEASP00005013707.1(-);ENSEASP00005013724.1(-);ENSEASP00005013904.1(-);ENSEASP00005013907.1(-);ENSEASP00005013926.1(-);ENSEASP00005013968.1(-);ENSEASP00005013978.1(-);ENSEASP00005013983.1(-);ENSEASP00005013995.1(-);ENSEASP00005015175.1(POMC);ENSEASP00005018915.1(-);ENSEASP00005018916.1(-);ENSEASP00005028931.1(PLG)	K01312+K01312+K01312+K01312+K01312+K01312+K01312+K01312+K01312+K05228+K05243+K05243+K01315
Human Diseases	Cancers	Bladder cancer	6	11	0.02004134	0.54362135	ko05219	ENSEASP00005024578.1(THBS1);ENSEASP00005026854.1(MMP2);ENSEASP00005031195.1(CDH1);ENSEASP00005031225.1(CDH1);ENSEASP00005031240.1(CDH1);ENSEASP00005034218.1(MMP9)	K16857+K01398+K05689+K05689+K05689+K01403
Organismal Systems	Digestive system	Pancreatic secretion	20	59	0.02634768	0.61367107	ko04972	ENSEASP00005013707.1(-);ENSEASP00005013724.1(-);ENSEASP00005013904.1(-);ENSEASP00005013907.1(-);ENSEASP00005013926.1(-);ENSEASP00005013968.1(-);ENSEASP00005013978.1(-);ENSEASP00005013983.1(-);ENSEASP00005013995.1(-);ENSEASP00005020398.1(CLCA1);ENSEASP00005020412.1(CLCA1);ENSEASP00005020414.1(CLCA1);ENSEASP00005020418.1(CLCA1);ENSEASP00005020419.1(CLCA1);ENSEASP00005020427.1(CLCA1);ENSEASP00005020…	K01312+K01312+K01312+K01312+K01312+K01312+K01312+K01312+K01312+K05027+K05027+K05027+K05027+K05027+K05027+K05027+K05027+K01176+K01300+K01291
Organismal Systems	Immune system	Hematopoietic cell lineage	14	38	0.02935927	0.61367107	ko04640	ENSEASP00005000334.1(IL6R);ENSEASP00005003612.1(CSF1R);ENSEASP00005003619.1(CSF1R);ENSEASP00005006411.1(-);ENSEASP00005006417.1(-);ENSEASP00005006505.1(IGHM);ENSEASP00005008151.1(-);ENSEASP00005008153.1(-);ENSEASP00005014695.1(ITGA5);ENSEASP00005022191.1(-);ENSEASP00005029781.1(CD44);ENSEASP00005029783.1(CD44);ENSEASP00005032328.1(IL1R1);ENSEASP00005032331.1(IL1R1)	K05055+K05090+K05090+K06856+K06856+K06856+K06457+K06457+K06484+K11140+K06256+K06256+K04386+K04386
Metabolism	Glycan biosynthesis and metabolism	Glycosaminoglycan degradation	5	9	0.03110775	0.61367107	ko00531	ENSEASP00005000884.1(GALNS);ENSEASP00005007344.1(-);ENSEASP00005008625.1(GLB1);ENSEASP00005012666.1(GUSB);ENSEASP00005026758.1(HEXB)	K01132+K12373+K12309+K01195+K12373
Metabolism	Glycan biosynthesis and metabolism	Glycosphingolipid biosynthesis - ganglio series	3	4	0.03734052	0.64092431	ko00604	ENSEASP00005007344.1(-);ENSEASP00005008625.1(GLB1);ENSEASP00005026758.1(HEXB)	K12373+K12309+K12373
Organismal Systems	Development	Osteoclast differentiation	9	22	0.03910994	0.64092431	ko04380	ENSEASP00005003612.1(CSF1R);ENSEASP00005003619.1(CSF1R);ENSEASP00005019860.1(-);ENSEASP00005019862.1(-);ENSEASP00005019864.1(-);ENSEASP00005019873.1(-);ENSEASP00005019888.1(-);ENSEASP00005032328.1(IL1R1);ENSEASP00005032331.1(IL1R1)	K05090+K05090+K06472+K06472+K06472+K06472+K06472+K04386+K04386
Human Diseases	Infectious diseases	Influenza A	10	26	0.04650726	0.64092431	ko05164	ENSEASP00005013707.1(-);ENSEASP00005013724.1(-);ENSEASP00005013904.1(-);ENSEASP00005013907.1(-);ENSEASP00005013926.1(-);ENSEASP00005013968.1(-);ENSEASP00005013978.1(-);ENSEASP00005013983.1(-);ENSEASP00005013995.1(-);ENSEASP00005028931.1(PLG)	K01312+K01312+K01312+K01312+K01312+K01312+K01312+K01312+K01312+K01315
Metabolism	Glycan biosynthesis and metabolism	Glycosaminoglycan biosynthesis - chondroitin sulfate / dermatan sulfate	2	2	0.05021066	0.64092431	ko00532	ENSEASP00005016265.1(XYLT1);ENSEASP00005016269.1(XYLT1)	K00771+K00771
Metabolism	Glycan biosynthesis and metabolism	Glycosaminoglycan biosynthesis - heparan sulfate / heparin	2	2	0.05021066	0.64092431	ko00534	ENSEASP00005016265.1(XYLT1);ENSEASP00005016269.1(XYLT1)	K00771+K00771
Metabolism	Lipid metabolism	Biosynthesis of unsaturated fatty acids	2	2	0.05021066	0.64092431	ko01040	ENSEASP00005029131.1(HACD1);ENSEASP00005029133.1(HACD1)	K10703+K10703
Human Diseases	Infectious diseases	Pathogenic Escherichia coli infection	16	49	0.06196109	0.73114374	ko05130	ENSEASP00005001356.1(TUBA1C);ENSEASP00005006411.1(-);ENSEASP00005006417.1(-);ENSEASP00005006505.1(IGHM);ENSEASP00005016671.1(TUBA4A);ENSEASP00005019860.1(-);ENSEASP00005019862.1(-);ENSEASP00005019864.1(-);ENSEASP00005019873.1(-);ENSEASP00005019888.1(-);ENSEASP00005027799.1(MYH9);ENSEASP00005027800.1(MYH9);ENSEASP00005027933.1(EZR);ENSEASP00005028002.1(SLC9A3R1);ENSEASP00005032328.1(IL1R1);ENSEASP…	K07374+K06856+K06856+K06856+K07374+K06472+K06472+K06472+K06472+K06472+K10352+K10352+K08007+K13365+K04386+K04386
Environmental Information Processing	Signaling molecules and interaction	Cell adhesion molecules (CAMs)	24	80	0.06544203	0.73114374	ko04514	ENSEASP00005000958.1(CDH15);ENSEASP00005002077.1(-);ENSEASP00005002078.1(-);ENSEASP00005002080.1(-);ENSEASP00005009306.1(CADM1);ENSEASP00005009308.1(CADM1);ENSEASP00005009310.1(CADM1);ENSEASP00005009470.1(NCAM1);ENSEASP00005009474.1(NCAM1);ENSEASP00005009478.1(NCAM1);ENSEASP00005009481.1(NCAM1);ENSEASP00005013481.1(SDC1);ENSEASP00005015086.1(ICAM3);ENSEASP00005019879.1(NECTIN2);ENSEASP00005019882…	K06809+K06710+K06710+K06710+K06781+K06781+K06781+K06491+K06491+K06491+K06491+K06257+K06486+K06531+K06531+K06796+K06796+K06796+K06796+K05689+K05689+K05689+K06779+K06779
Environmental Information Processing	Signal transduction	TGF-beta signaling pathway	9	24	0.06738652	0.73114374	ko04350	ENSEASP00005011158.1(LTBP1);ENSEASP00005011159.1(LTBP1);ENSEASP00005011167.1(LTBP1);ENSEASP00005016554.1(FMOD);ENSEASP00005024578.1(THBS1);ENSEASP00005025940.1(FBN1);ENSEASP00005025964.1(FBN1);ENSEASP00005026015.1(FBN1);ENSEASP00005026023.1(FBN1)	K19559+K19559+K19559+K08121+K16857+K06825+K06825+K06825+K06825
Organismal Systems	Digestive system	Mineral absorption	5	11	0.07684893	0.73560773	ko04978	ENSEASP00005005399.1(TF);ENSEASP00005005433.1(TF);ENSEASP00005005517.1(TF);ENSEASP00005005649.1(TF);ENSEASP00005005676.1(TF)	K14736+K14736+K14736+K14736+K14736
Human Diseases	Infectious diseases	Measles	5	11	0.07684893	0.73560773	ko05162	ENSEASP00005003382.1(-);ENSEASP00005003386.1(-);ENSEASP00005003389.1(-);ENSEASP00005003393.1(-);ENSEASP00005005117.1(-)	K04007+K04007+K04007+K04007+K06563
Human Diseases	Cancers	Thyroid cancer	3	5	0.07796764	0.73560773	ko05216	ENSEASP00005031195.1(CDH1);ENSEASP00005031225.1(CDH1);ENSEASP00005031240.1(CDH1)	K05689+K05689+K05689
Environmental Information Processing	Signaling molecules and interaction	Viral protein interaction with cytokine and cytokine receptor	5	12	0.1084016	0.98013113	ko04061	ENSEASP00005000334.1(IL6R);ENSEASP00005003612.1(CSF1R);ENSEASP00005003619.1(CSF1R);ENSEASP00005008642.1(IL10RB);ENSEASP00005024249.1(-)	K05055+K05090+K05090+K05135+K05141
Metabolism	Lipid metabolism	Fatty acid elongation	2	3	0.1282207	0.99088411	ko00062	ENSEASP00005029131.1(HACD1);ENSEASP00005029133.1(HACD1)	K10703+K10703
Organismal Systems	Endocrine system	Adipocytokine signaling pathway	2	3	0.1282207	0.99088411	ko04920	ENSEASP00005015175.1(POMC);ENSEASP00005024249.1(-)	K05228+K05141
Metabolism	Carbohydrate metabolism	Starch and sucrose metabolism	3	6	0.1305855	0.99088411	ko00500	ENSEASP00005014124.1(MGAM);ENSEASP00005014125.1(MGAM);ENSEASP00005022856.1(-)	K12047+K12047+K01176
Cellular Processes	Cell growth and death	Cell cycle	3	6	0.1305855	0.99088411	ko04110	ENSEASP00005013797.1(YWHAE);ENSEASP00005034280.1(YWHAB);ENSEASP00005034281.1(YWHAB)	K06630+K16197+K16197
Human Diseases	Cancers	Proteoglycans in cancer	18	62	0.1324223	0.99088411	ko05205	ENSEASP00005010681.1(HSPG2);ENSEASP00005013481.1(SDC1);ENSEASP00005014300.1(VTN);ENSEASP00005014301.1(VTN);ENSEASP00005014695.1(ITGA5);ENSEASP00005018943.1(FN1);ENSEASP00005024578.1(THBS1);ENSEASP00005026854.1(MMP2);ENSEASP00005027318.1(COL1A1);ENSEASP00005027933.1(EZR);ENSEASP00005028122.1(FLNA);ENSEASP00005028128.1(FLNA);ENSEASP00005028149.1(FLNA);ENSEASP00005028202.1(FLNA);ENSEASP00005028424.1…	K06255+K06257+K06251+K06251+K06484+K05717+K16857+K01398+K06236+K08007+K04437+K04437+K04437+K04437+K08122+K06256+K06256+K01403
Cellular Processes	Cell growth and death	Apoptosis	6	17	0.1607191	0.9999997	ko04210	ENSEASP00005001356.1(TUBA1C);ENSEASP00005002616.1(CTSS);ENSEASP00005016671.1(TUBA4A);ENSEASP00005024193.1(CTSB);ENSEASP00005028126.1(LMNA);ENSEASP00005033980.1(CTSZ)	K07374+K01368+K07374+K01363+K12641+K08568
Organismal Systems	Endocrine system	PPAR signaling pathway	4	10	0.1668169	0.9999997	ko03320	ENSEASP00005004754.1(-);ENSEASP00005009167.1(APOA1);ENSEASP00005015506.1(FABP3);ENSEASP00005030256.1(FABP4)	K08762+K08757+K08752+K08753
Metabolism	Carbohydrate metabolism	Galactose metabolism	5	14	0.1865065	0.9999997	ko00052	ENSEASP00005000289.1(LALBA);ENSEASP00005008625.1(GLB1);ENSEASP00005014124.1(MGAM);ENSEASP00005014125.1(MGAM);ENSEASP00005028797.1(GLA)	K00704+K12309+K12047+K12047+K01189
Metabolism	Lipid metabolism	Glycerophospholipid metabolism	3	7	0.1919046	0.9999997	ko00564	ENSEASP00005016669.1(PLD3);ENSEASP00005029885.1(LYPLA1);ENSEASP00005029892.1(LYPLA1)	K16860+K06128+K06128
Metabolism	Glycan biosynthesis and metabolism	Glycosphingolipid biosynthesis - lacto and neolacto series	3	7	0.1919046	0.9999997	ko00601	ENSEASP00005015731.1(ST3GAL6);ENSEASP00005015732.1(ST3GAL6);ENSEASP00005015734.1(ST3GAL6)	K03792+K03792+K03792
Metabolism	Glycan biosynthesis and metabolism	Glycosphingolipid biosynthesis - globo and isoglobo series	3	7	0.1919046	0.9999997	ko00603	ENSEASP00005007344.1(-);ENSEASP00005026758.1(HEXB);ENSEASP00005028797.1(GLA)	K12373+K12373+K01189
Cellular Processes	Cell growth and death	Ferroptosis	6	18	0.1981796	0.9999997	ko04216	ENSEASP00005005399.1(TF);ENSEASP00005005433.1(TF);ENSEASP00005005517.1(TF);ENSEASP00005005649.1(TF);ENSEASP00005005676.1(TF);ENSEASP00005031972.1(CP)	K14736+K14736+K14736+K14736+K14736+K13624
Human Diseases	Infectious diseases	Leishmaniasis	8	26	0.2097399	0.9999997	ko05140	ENSEASP00005006411.1(-);ENSEASP00005006417.1(-);ENSEASP00005006505.1(IGHM);ENSEASP00005019860.1(-);ENSEASP00005019862.1(-);ENSEASP00005019864.1(-);ENSEASP00005019873.1(-);ENSEASP00005019888.1(-)	K06856+K06856+K06856+K06472+K06472+K06472+K06472+K06472
Human Diseases	Infectious diseases	Salmonella infection	15	54	0.2104618	0.9999997	ko05132	ENSEASP00005003835.1(DYNLL2);ENSEASP00005004799.1(MYL12A);ENSEASP00005004801.1(MYL12B);ENSEASP00005006391.1(-);ENSEASP00005009469.1(-);ENSEASP00005009472.1(-);ENSEASP00005010574.1(-);ENSEASP00005022542.1(-);ENSEASP00005027799.1(MYH9);ENSEASP00005027800.1(MYH9);ENSEASP00005028122.1(FLNA);ENSEASP00005028128.1(FLNA);ENSEASP00005028149.1(FLNA);ENSEASP00005028202.1(FLNA);ENSEASP00005033709.1(TXN)	K10418+K12757+K12757+K10418+K17092+K17092+K23934+K05759+K10352+K10352+K04437+K04437+K04437+K04437+K03671
Metabolism	Carbohydrate metabolism	Amino sugar and nucleotide sugar metabolism	2	4	0.2191009	0.9999997	ko00520	ENSEASP00005007344.1(-);ENSEASP00005026758.1(HEXB)	K12373+K12373
Metabolism	Metabolism of cofactors and vitamins	Porphyrin and chlorophyll metabolism	2	4	0.2191009	0.9999997	ko00860	ENSEASP00005012666.1(GUSB);ENSEASP00005031972.1(CP)	K01195+K13624
Metabolism	Global and overview maps	Fatty acid metabolism	2	4	0.2191009	0.9999997	ko01212	ENSEASP00005029131.1(HACD1);ENSEASP00005029133.1(HACD1)	K10703+K10703
Metabolism	Amino acid metabolism	Lysine degradation	1	1	0.2243789	0.9999997	ko00310	ENSEASP00005017363.1(DLST)	K00658
Metabolism	Amino acid metabolism	Tryptophan metabolism	1	1	0.2243789	0.9999997	ko00380	ENSEASP00005017363.1(DLST)	K00658
Genetic Information Processing	Translation	Ribosome biogenesis in eukaryotes	1	1	0.2243789	0.9999997	ko03008	ENSEASP00005008050.1(EIF6)	K03264
Genetic Information Processing	Transcription	Basal transcription factors	1	1	0.2243789	0.9999997	ko03022	ENSEASP00005002953.1(TAF10)	K03134
Genetic Information Processing	Folding, sorting and degradation	Sulfur relay system	1	1	0.2243789	0.9999997	ko04122	ENSEASP00005023858.1(-)	K12161
Human Diseases	Infectious diseases	Malaria	7	23	0.2421328	0.9999997	ko05144	ENSEASP00005001410.1(-);ENSEASP00005009142.1(COMP);ENSEASP00005009912.1(LRP1);ENSEASP00005013481.1(SDC1);ENSEASP00005024578.1(THBS1);ENSEASP00005026242.1(-);ENSEASP00005026248.1(-)	K13823+K04659+K04550+K06257+K16857+K13822+K13822
Human Diseases	Cancers	Transcriptional misregulation in cancers	9	31	0.2439803	0.9999997	ko05202	ENSEASP00005000151.1(NGFR);ENSEASP00005000171.1(NGFR);ENSEASP00005003612.1(CSF1R);ENSEASP00005003619.1(CSF1R);ENSEASP00005006411.1(-);ENSEASP00005006417.1(-);ENSEASP00005006505.1(IGHM);ENSEASP00005029954.1(PDGFA);ENSEASP00005034218.1(MMP9)	K02583+K02583+K05090+K05090+K06856+K06856+K06856+K04359+K01403
Cellular Processes	Cell growth and death	Oocyte meiosis	3	8	0.2585849	0.9999997	ko04114	ENSEASP00005013797.1(YWHAE);ENSEASP00005034280.1(YWHAB);ENSEASP00005034281.1(YWHAB)	K06630+K16197+K16197
Human Diseases	Immune diseases	Asthma	3	8	0.2585849	0.9999997	ko05310	ENSEASP00005006411.1(-);ENSEASP00005006417.1(-);ENSEASP00005006505.1(IGHM)	K06856+K06856+K06856
Human Diseases	Infectious diseases	African trypanosomiasis	7	24	0.2808048	0.9999997	ko05143	ENSEASP00005001410.1(-);ENSEASP00005006411.1(-);ENSEASP00005006417.1(-);ENSEASP00005006505.1(IGHM);ENSEASP00005009167.1(APOA1);ENSEASP00005026242.1(-);ENSEASP00005026248.1(-)	K13823+K06856+K06856+K06856+K08757+K13822+K13822
Environmental Information Processing	Signal transduction	Hippo signaling pathway	6	20	0.2809967	0.9999997	ko04390	ENSEASP00005013797.1(YWHAE);ENSEASP00005031195.1(CDH1);ENSEASP00005031225.1(CDH1);ENSEASP00005031240.1(CDH1);ENSEASP00005034280.1(YWHAB);ENSEASP00005034281.1(YWHAB)	K06630+K05689+K05689+K05689+K16197+K16197
Metabolism	Glycan biosynthesis and metabolism	Various types of N-glycan biosynthesis	2	5	0.3131897	0.9999997	ko00513	ENSEASP00005007344.1(-);ENSEASP00005026758.1(HEXB)	K12373+K12373
Metabolism	Energy metabolism	Nitrogen metabolism	2	5	0.3131897	0.9999997	ko00910	ENSEASP00005002799.1(CA4);ENSEASP00005008544.1(-)	K18246+K01672
Cellular Processes	Cell growth and death	Apoptosis - multiple species	2	5	0.3131897	0.9999997	ko04215	ENSEASP00005000151.1(NGFR);ENSEASP00005000171.1(NGFR)	K02583+K02583
Human Diseases	Cancers	Acute myeloid leukemia	2	5	0.3131897	0.9999997	ko05221	ENSEASP00005003612.1(CSF1R);ENSEASP00005003619.1(CSF1R)	K05090+K05090
Metabolism	Lipid metabolism	Sphingolipid metabolism	3	9	0.3276269	0.9999997	ko00600	ENSEASP00005008625.1(GLB1);ENSEASP00005025645.1(ASAH1);ENSEASP00005028797.1(GLA)	K12309+K12348+K01189
Organismal Systems	Digestive system	Carbohydrate digestion and absorption	3	9	0.3276269	0.9999997	ko04973	ENSEASP00005014124.1(MGAM);ENSEASP00005014125.1(MGAM);ENSEASP00005022856.1(-)	K12047+K12047+K01176
Human Diseases	Cancers	Endometrial cancer	3	9	0.3276269	0.9999997	ko05213	ENSEASP00005031195.1(CDH1);ENSEASP00005031225.1(CDH1);ENSEASP00005031240.1(CDH1)	K05689+K05689+K05689
Human Diseases	Immune diseases	Primary immunodeficiency	3	9	0.3276269	0.9999997	ko05340	ENSEASP00005006411.1(-);ENSEASP00005006417.1(-);ENSEASP00005006505.1(IGHM)	K06856+K06856+K06856
Organismal Systems	Nervous system	Neurotrophin signaling pathway	5	17	0.3283681	0.9999997	ko04722	ENSEASP00005000151.1(NGFR);ENSEASP00005000171.1(NGFR);ENSEASP00005008008.1(ARHGDIA);ENSEASP00005013786.1(CRK);ENSEASP00005013797.1(YWHAE)	K02583+K02583+K12462+K04438+K06630
Human Diseases	Neurodegenerative diseases	Prion diseases	5	17	0.3283681	0.9999997	ko05020	ENSEASP00005009470.1(NCAM1);ENSEASP00005009474.1(NCAM1);ENSEASP00005009478.1(NCAM1);ENSEASP00005009481.1(NCAM1);ENSEASP00005011048.1(SOD1)	K06491+K06491+K06491+K06491+K04565
Environmental Information Processing	Signal transduction	MAPK signaling pathway	16	63	0.3288233	0.9999997	ko04010	ENSEASP00005000151.1(NGFR);ENSEASP00005000171.1(NGFR);ENSEASP00005003612.1(CSF1R);ENSEASP00005003619.1(CSF1R);ENSEASP00005004644.1(CACNA2D1);ENSEASP00005004667.1(CACNA2D1);ENSEASP00005013786.1(CRK);ENSEASP00005024754.1(HSPB1);ENSEASP00005028122.1(FLNA);ENSEASP00005028128.1(FLNA);ENSEASP00005028149.1(FLNA);ENSEASP00005028202.1(FLNA);ENSEASP00005028583.1(EFNA1);ENSEASP00005029954.1(PDGFA);ENSEASP00…	K02583+K02583+K05090+K05090+K04858+K04858+K04438+K04455+K04437+K04437+K04437+K04437+K05462+K04359+K04386+K04386
Organismal Systems	Endocrine system	Oxytocin signaling pathway	6	22	0.3699008	0.9999997	ko04921	ENSEASP00005004644.1(CACNA2D1);ENSEASP00005004667.1(CACNA2D1);ENSEASP00005018915.1(-);ENSEASP00005018916.1(-);ENSEASP00005025169.1(MYLK);ENSEASP00005025173.1(MYLK)	K04858+K04858+K05243+K05243+K00907+K00907
Human Diseases	Cancers	Melanoma	4	14	0.3874026	0.9999997	ko05218	ENSEASP00005029954.1(PDGFA);ENSEASP00005031195.1(CDH1);ENSEASP00005031225.1(CDH1);ENSEASP00005031240.1(CDH1)	K04359+K05689+K05689+K05689
Environmental Information Processing	Signal transduction	Hippo signaling pathway -fly	3	10	0.3965454	0.9999997	ko04391	ENSEASP00005013797.1(YWHAE);ENSEASP00005034280.1(YWHAB);ENSEASP00005034281.1(YWHAB)	K06630+K16197+K16197
Organismal Systems	Digestive system	Vitamin digestion and absorption	3	10	0.3965454	0.9999997	ko04977	ENSEASP00005009167.1(APOA1);ENSEASP00005018310.1(FOLH1);ENSEASP00005029119.1(CUBN)	K08757+K14592+K14616
Metabolism	Lipid metabolism	Steroid hormone biosynthesis	1	2	0.3985471	0.9999997	ko00140	ENSEASP00005015037.1(COMT)	K00545
Metabolism	Carbohydrate metabolism	Inositol phosphate metabolism	1	2	0.3985471	0.9999997	ko00562	ENSEASP00005023635.1(TPI1)	K01803
Metabolism	Metabolism of cofactors and vitamins	Pantothenate and CoA biosynthesis	1	2	0.3985471	0.9999997	ko00770	ENSEASP00005015970.1(VNN1)	K08069
Organismal Systems	Endocrine system	Regulation of lipolysis in adipocyte	1	2	0.3985471	0.9999997	ko04923	ENSEASP00005030256.1(FABP4)	K08753
Metabolism	Carbohydrate metabolism	Fructose and mannose metabolism	2	6	0.4044917	0.9999997	ko00051	ENSEASP00005023635.1(TPI1);ENSEASP00005029599.1(FBP1)	K01803+K03841
Environmental Information Processing	Signal transduction	NF-kappa B signaling pathway	5	19	0.428423	0.9999997	ko04064	ENSEASP00005006411.1(-);ENSEASP00005006417.1(-);ENSEASP00005006505.1(IGHM);ENSEASP00005032328.1(IL1R1);ENSEASP00005032331.1(IL1R1)	K06856+K06856+K06856+K04386+K04386
Human Diseases	Infectious diseases	Staphylococcus aureus infection	14	59	0.4561311	0.9999997	ko05150	ENSEASP00005006411.1(-);ENSEASP00005006417.1(-);ENSEASP00005006505.1(IGHM);ENSEASP00005009295.1(KRT15);ENSEASP00005009297.1(KRT15);ENSEASP00005009300.1(KRT15);ENSEASP00005013705.1(DEFB1);ENSEASP00005019860.1(-);ENSEASP00005019862.1(-);ENSEASP00005019864.1(-);ENSEASP00005019873.1(-);ENSEASP00005019888.1(-);ENSEASP00005027950.1(MASP2);ENSEASP00005028931.1(PLG)	K06856+K06856+K06856+K07604+K07604+K07604+K23125+K06472+K06472+K06472+K06472+K06472+K03993+K01315
Human Diseases	Infectious diseases	Bacterial invasion of epithelial cells	6	24	0.4597255	0.9999997	ko05100	ENSEASP00005013786.1(CRK);ENSEASP00005014695.1(ITGA5);ENSEASP00005018943.1(FN1);ENSEASP00005031195.1(CDH1);ENSEASP00005031225.1(CDH1);ENSEASP00005031240.1(CDH1)	K04438+K06484+K05717+K05689+K05689+K05689
Environmental Information Processing	Signal transduction	MAPK signaling pathway - fly	3	11	0.4634147	0.9999997	ko04013	ENSEASP00005022542.1(-);ENSEASP00005034280.1(YWHAB);ENSEASP00005034281.1(YWHAB)	K05759+K16197+K16197
Organismal Systems	Immune system	Fc epsilon RI signaling pathway	3	11	0.4634147	0.9999997	ko04664	ENSEASP00005006411.1(-);ENSEASP00005006417.1(-);ENSEASP00005006505.1(IGHM)	K06856+K06856+K06856
Environmental Information Processing	Signal transduction	Rap1 signaling pathway	12	51	0.4805778	0.9999997	ko04015	ENSEASP00005000151.1(NGFR);ENSEASP00005000171.1(NGFR);ENSEASP00005003612.1(CSF1R);ENSEASP00005003619.1(CSF1R);ENSEASP00005013786.1(CRK);ENSEASP00005022542.1(-);ENSEASP00005024578.1(THBS1);ENSEASP00005028583.1(EFNA1);ENSEASP00005029954.1(PDGFA);ENSEASP00005031195.1(CDH1);ENSEASP00005031225.1(CDH1);ENSEASP00005031240.1(CDH1)	K02583+K02583+K05090+K05090+K04438+K05759+K16857+K05462+K04359+K05689+K05689+K05689
Cellular Processes	Transport and catabolism	Lysosome	16	69	0.4880907	0.9999997	ko04142	ENSEASP00005000884.1(GALNS);ENSEASP00005001745.1(ACP2);ENSEASP00005001804.1(ACP2);ENSEASP00005001806.1(ACP2);ENSEASP00005002616.1(CTSS);ENSEASP00005003827.1(LAMP2);ENSEASP00005007344.1(-);ENSEASP00005008625.1(GLB1);ENSEASP00005012666.1(GUSB);ENSEASP00005024193.1(CTSB);ENSEASP00005024328.1(PSAP);ENSEASP00005025645.1(ASAH1);ENSEASP00005026758.1(HEXB);ENSEASP00005028797.1(GLA);ENSEASP00005031252.1(L…	K01132+K14410+K14410+K14410+K01368+K06528+K12373+K12309+K01195+K01363+K12382+K12348+K12373+K01189+K01369+K08568
Metabolism	Carbohydrate metabolism	Citrate cycle (TCA cycle)	2	7	0.4895266	0.9999997	ko00020	ENSEASP00005017363.1(DLST);ENSEASP00005024747.1(MDH2)	K00658+K00026
Metabolism	Carbohydrate metabolism	Pentose phosphate pathway	2	7	0.4895266	0.9999997	ko00030	ENSEASP00005027057.1(G6PD);ENSEASP00005029599.1(FBP1)	K00036+K03841
Environmental Information Processing	Signal transduction	Apelin signaling pathway	5	21	0.5252345	0.9999997	ko04371	ENSEASP00005025169.1(MYLK);ENSEASP00005025173.1(MYLK);ENSEASP00005031195.1(CDH1);ENSEASP00005031225.1(CDH1);ENSEASP00005031240.1(CDH1)	K00907+K00907+K05689+K05689+K05689
Organismal Systems	Endocrine system	Renin-angiotensin system	5	21	0.5252345	0.9999997	ko04614	ENSEASP00005007458.1(ENPEP);ENSEASP00005007522.1(ENPEP);ENSEASP00005007601.1(ENPEP);ENSEASP00005007623.1(ENPEP);ENSEASP00005022191.1(-)	K11141+K11141+K11141+K11141+K11140
Metabolism	Glycan biosynthesis and metabolism	Other glycan degradation	3	12	0.5268397	0.9999997	ko00511	ENSEASP00005007344.1(-);ENSEASP00005008625.1(GLB1);ENSEASP00005026758.1(HEXB)	K12373+K12309+K12373
Organismal Systems	Immune system	B cell receptor signaling pathway	3	12	0.5268397	0.9999997	ko04662	ENSEASP00005006411.1(-);ENSEASP00005006417.1(-);ENSEASP00005006505.1(IGHM)	K06856+K06856+K06856
Environmental Information Processing	Membrane transport	ABC transporters	1	3	0.5337103	0.9999997	ko02010	ENSEASP00005013705.1(DEFB1)	K23125
Organismal Systems	Immune system	Platelet activation	10	44	0.5419165	0.9999997	ko04611	ENSEASP00005004799.1(MYL12A);ENSEASP00005004801.1(MYL12B);ENSEASP00005019860.1(-);ENSEASP00005019862.1(-);ENSEASP00005019864.1(-);ENSEASP00005019873.1(-);ENSEASP00005019888.1(-);ENSEASP00005025169.1(MYLK);ENSEASP00005025173.1(MYLK);ENSEASP00005027318.1(COL1A1)	K12757+K12757+K06472+K06472+K06472+K06472+K06472+K00907+K00907+K06236
Human Diseases	Infectious diseases	Hepatitis B	4	17	0.5516739	0.9999997	ko05161	ENSEASP00005010681.1(HSPG2);ENSEASP00005034218.1(MMP9);ENSEASP00005034280.1(YWHAB);ENSEASP00005034281.1(YWHAB)	K06255+K01403+K16197+K16197
Metabolism	Metabolism of other amino acids	Taurine and hypotaurine metabolism	2	8	0.5665072	0.9999997	ko00430	ENSEASP00005000781.1(-);ENSEASP00005000787.1(-)	K18592+K18592
Metabolism	Lipid metabolism	Arachidonic acid metabolism	2	8	0.5665072	0.9999997	ko00590	ENSEASP00005000781.1(-);ENSEASP00005000787.1(-)	K18592+K18592
Cellular Processes	Transport and catabolism	Autophagy - animal	2	8	0.5665072	0.9999997	ko04140	ENSEASP00005003827.1(LAMP2);ENSEASP00005024193.1(CTSB)	K06528+K01363
Organismal Systems	Immune system	C-type lectin receptor signaling pathway	2	8	0.5665072	0.9999997	ko04625	ENSEASP00005000529.1(LSP1);ENSEASP00005005117.1(-)	K14957+K06563
Cellular Processes	Cell motility	Regulation of actin cytoskeleton	15	68	0.5801956	0.9999997	ko04810	ENSEASP00005004799.1(MYL12A);ENSEASP00005004801.1(MYL12B);ENSEASP00005013786.1(CRK);ENSEASP00005014695.1(ITGA5);ENSEASP00005018943.1(FN1);ENSEASP00005022542.1(-);ENSEASP00005025169.1(MYLK);ENSEASP00005025173.1(MYLK);ENSEASP00005027933.1(EZR);ENSEASP00005029954.1(PDGFA);ENSEASP00005032103.1(GSN);ENSEASP00005032108.1(GSN);ENSEASP00005032115.1(GSN);ENSEASP00005032117.1(GSN);ENSEASP00005032118.1(GSN)	K12757+K12757+K04438+K06484+K05717+K05759+K00907+K00907+K08007+K04359+K05768+K05768+K05768+K05768+K05768
Organismal Systems	Immune system	Th17 cell differentiation	3	13	0.5858904	0.9999997	ko04659	ENSEASP00005000334.1(IL6R);ENSEASP00005032328.1(IL1R1);ENSEASP00005032331.1(IL1R1)	K05055+K04386+K04386
Human Diseases	Cancers	Choline metabolism in cancer	3	13	0.5858904	0.9999997	ko05231	ENSEASP00005029885.1(LYPLA1);ENSEASP00005029892.1(LYPLA1);ENSEASP00005029954.1(PDGFA)	K06128+K06128+K04359
Human Diseases	Immune diseases	Autoimmune thyroid disease	3	13	0.5858904	0.9999997	ko05320	ENSEASP00005006411.1(-);ENSEASP00005006417.1(-);ENSEASP00005006505.1(IGHM)	K06856+K06856+K06856
Human Diseases	Immune diseases	Allograft rejection	3	13	0.5858904	0.9999997	ko05330	ENSEASP00005006411.1(-);ENSEASP00005006417.1(-);ENSEASP00005006505.1(IGHM)	K06856+K06856+K06856
Human Diseases	Drug resistance	EGFR tyrosine kinase inhibitor resistance	4	18	0.6011691	0.9999997	ko01521	ENSEASP00005000334.1(IL6R);ENSEASP00005008839.1(AXL);ENSEASP00005029954.1(PDGFA);ENSEASP00005032086.1(GAS6)	K05055+K05115+K04359+K05464
Organismal Systems	Immune system	Natural killer cell mediated cytotoxicity	4	18	0.6011691	0.9999997	ko04650	ENSEASP00005003112.1(-);ENSEASP00005006411.1(-);ENSEASP00005006417.1(-);ENSEASP00005006505.1(IGHM)	K06479+K06856+K06856+K06856
Human Diseases	Cancers	MicroRNAs in cancer	10	46	0.6050347	0.9999997	ko05206	ENSEASP00005013786.1(CRK);ENSEASP00005014695.1(ITGA5);ENSEASP00005024578.1(THBS1);ENSEASP00005027933.1(EZR);ENSEASP00005028583.1(EFNA1);ENSEASP00005029781.1(CD44);ENSEASP00005029783.1(CD44);ENSEASP00005029954.1(PDGFA);ENSEASP00005033070.1(TNC);ENSEASP00005034218.1(MMP9)	K04438+K06484+K16857+K08007+K05462+K06256+K06256+K04359+K06252+K01403
Human Diseases	Cardiovascular diseases	Dilated cardiomyopathy (DCM)	8	37	0.6133104	0.9999997	ko05414	ENSEASP00005004644.1(CACNA2D1);ENSEASP00005004667.1(CACNA2D1);ENSEASP00005006411.1(-);ENSEASP00005006417.1(-);ENSEASP00005006505.1(IGHM);ENSEASP00005014695.1(ITGA5);ENSEASP00005027319.1(SGCA);ENSEASP00005028126.1(LMNA)	K04858+K04858+K06856+K06856+K06856+K06484+K12565+K12641
Metabolism	Energy metabolism	Oxidative phosphorylation	1	4	0.6385801	0.9999997	ko00190	ENSEASP00005008772.1(ATP5F1B)	K02133
Metabolism	Amino acid metabolism	Arginine biosynthesis	1	4	0.6385801	0.9999997	ko00220	ENSEASP00005018708.1(-)	K14677
Metabolism	Lipid metabolism	Glycerolipid metabolism	1	4	0.6385801	0.9999997	ko00561	ENSEASP00005028797.1(GLA)	K01189
Environmental Information Processing	Signal transduction	VEGF signaling pathway	1	4	0.6385801	0.9999997	ko04370	ENSEASP00005024754.1(HSPB1)	K04455
Organismal Systems	Excretory system	Vasopressin-regulated water reabsorption	3	14	0.6400235	0.9999997	ko04962	ENSEASP00005003835.1(DYNLL2);ENSEASP00005006391.1(-);ENSEASP00005008008.1(ARHGDIA)	K10418+K10418+K12462
Human Diseases	Infectious diseases	Tuberculosis	13	62	0.6622364	0.9999997	ko05152	ENSEASP00005000529.1(LSP1);ENSEASP00005002616.1(CTSS);ENSEASP00005003827.1(LAMP2);ENSEASP00005005117.1(-);ENSEASP00005006411.1(-);ENSEASP00005006417.1(-);ENSEASP00005006505.1(IGHM);ENSEASP00005008642.1(IL10RB);ENSEASP00005019860.1(-);ENSEASP00005019862.1(-);ENSEASP00005019864.1(-);ENSEASP00005019873.1(-);ENSEASP00005019888.1(-)	K14957+K01368+K06528+K06563+K06856+K06856+K06856+K05135+K06472+K06472+K06472+K06472+K06472
Human Diseases	Cancers	Viral carcinogenesis	18	86	0.6785621	0.9999997	ko05203	ENSEASP00005005993.1(-);ENSEASP00005006758.1(-);ENSEASP00005006805.1(-);ENSEASP00005006958.1(-);ENSEASP00005007050.1(-);ENSEASP00005007145.1(-);ENSEASP00005007148.1(-);ENSEASP00005013797.1(YWHAE);ENSEASP00005019059.1(-);ENSEASP00005021363.1(H4-16);ENSEASP00005031438.1(HPN);ENSEASP00005032103.1(GSN);ENSEASP00005032108.1(GSN);ENSEASP00005032115.1(GSN);ENSEASP00005032117.1(GSN);ENSEASP00005032118.1(…	K11254+K11254+K11254+K11254+K11254+K11254+K11254+K06630+K11254+K11254+K08665+K05768+K05768+K05768+K05768+K05768+K16197+K16197
Organismal Systems	Immune system	IL-17 signaling pathway	3	15	0.689001	0.9999997	ko04657	ENSEASP00005022298.1(-);ENSEASP00005022306.1(-);ENSEASP00005034218.1(MMP9)	K21125+K13908+K01403
Human Diseases	Infectious diseases	Epithelial cell signaling in Helicobacter pylori infection	3	15	0.689001	0.9999997	ko05120	ENSEASP00005012863.1(PTPRZ1);ENSEASP00005012866.1(PTPRZ1);ENSEASP00005012870.1(PTPRZ1)	K08114+K08114+K08114
Environmental Information Processing	Signal transduction	HIF-1 signaling pathway	6	30	0.6969255	0.9999997	ko04066	ENSEASP00005000334.1(IL6R);ENSEASP00005005399.1(TF);ENSEASP00005005433.1(TF);ENSEASP00005005517.1(TF);ENSEASP00005005649.1(TF);ENSEASP00005005676.1(TF)	K05055+K14736+K14736+K14736+K14736+K14736
Organismal Systems	Endocrine system	Estrogen signaling pathway	7	35	0.7016893	0.9999997	ko04915	ENSEASP00005005125.1(TFF1);ENSEASP00005009295.1(KRT15);ENSEASP00005009297.1(KRT15);ENSEASP00005009300.1(KRT15);ENSEASP00005015175.1(POMC);ENSEASP00005026854.1(MMP2);ENSEASP00005034218.1(MMP9)	K22456+K07604+K07604+K07604+K05228+K01398+K01403
Environmental Information Processing	Signaling molecules and interaction	Cytokine-cytokine receptor interaction	9	45	0.7118908	0.9999997	ko04060	ENSEASP00005000151.1(NGFR);ENSEASP00005000171.1(NGFR);ENSEASP00005000334.1(IL6R);ENSEASP00005003612.1(CSF1R);ENSEASP00005003619.1(CSF1R);ENSEASP00005008642.1(IL10RB);ENSEASP00005024249.1(-);ENSEASP00005032328.1(IL1R1);ENSEASP00005032331.1(IL1R1)	K02583+K02583+K05055+K05090+K05090+K05135+K05141+K04386+K04386
Metabolism	Amino acid metabolism	Alanine, aspartate and glutamate metabolism	1	5	0.7199278	0.9999997	ko00250	ENSEASP00005018310.1(FOLH1)	K14592
Environmental Information Processing	Signal transduction	Hedgehog signaling pathway	1	5	0.7199278	0.9999997	ko04340	ENSEASP00005029643.1(GAS1)	K06232
Human Diseases	Infectious diseases	Epstein-Barr virus infection	6	31	0.7289016	0.9999997	ko05169	ENSEASP00005006411.1(-);ENSEASP00005006417.1(-);ENSEASP00005006505.1(IGHM);ENSEASP00005026342.1(B2M);ENSEASP00005029781.1(CD44);ENSEASP00005029783.1(CD44)	K06856+K06856+K06856+K08055+K06256+K06256
Environmental Information Processing	Signal transduction	Jak-STAT signaling pathway	3	16	0.7328171	0.9999997	ko04630	ENSEASP00005000334.1(IL6R);ENSEASP00005008642.1(IL10RB);ENSEASP00005029954.1(PDGFA)	K05055+K05135+K04359
Organismal Systems	Digestive system	Gastric acid secretion	3	16	0.7328171	0.9999997	ko04971	ENSEASP00005025169.1(MYLK);ENSEASP00005025173.1(MYLK);ENSEASP00005027933.1(EZR)	K00907+K00907+K08007
Cellular Processes	Transport and catabolism	Phagosome	17	84	0.7329088	0.9999997	ko04145	ENSEASP00005001356.1(TUBA1C);ENSEASP00005002616.1(CTSS);ENSEASP00005003505.1(COLEC12);ENSEASP00005003827.1(LAMP2);ENSEASP00005005117.1(-);ENSEASP00005006411.1(-);ENSEASP00005006417.1(-);ENSEASP00005006505.1(IGHM);ENSEASP00005009142.1(COMP);ENSEASP00005014695.1(ITGA5);ENSEASP00005016671.1(TUBA4A);ENSEASP00005019860.1(-);ENSEASP00005019862.1(-);ENSEASP00005019864.1(-);ENSEASP00005019873.1(-);ENSEAS…	K07374+K01368+K10062+K06528+K06563+K06856+K06856+K06856+K04659+K06484+K07374+K06472+K06472+K06472+K06472+K06472+K16857
Organismal Systems	Sensory system	Inflammatory mediator regulation of TRP channels	2	11	0.7456225	0.9999997	ko04750	ENSEASP00005032328.1(IL1R1);ENSEASP00005032331.1(IL1R1)	K04386+K04386
Organismal Systems	Endocrine system	Insulin signaling pathway	2	11	0.7456225	0.9999997	ko04910	ENSEASP00005013786.1(CRK);ENSEASP00005029599.1(FBP1)	K04438+K03841
Human Diseases	Neurodegenerative diseases	Amyotrophic lateral sclerosis (ALS)	2	11	0.7456225	0.9999997	ko05014	ENSEASP00005011048.1(SOD1);ENSEASP00005024249.1(-)	K04565+K05141
Environmental Information Processing	Signaling molecules and interaction	ECM-receptor interaction	18	90	0.7564742	0.9999997	ko04512	ENSEASP00005007827.1(-);ENSEASP00005009142.1(COMP);ENSEASP00005009189.1(LAMC2);ENSEASP00005009191.1(LAMC2);ENSEASP00005009192.1(LAMC2);ENSEASP00005009193.1(LAMC2);ENSEASP00005010248.1(COL6A3);ENSEASP00005010681.1(HSPG2);ENSEASP00005013481.1(SDC1);ENSEASP00005014300.1(VTN);ENSEASP00005014301.1(VTN);ENSEASP00005014695.1(ITGA5);ENSEASP00005018943.1(FN1);ENSEASP00005024578.1(THBS1);ENSEASP00005027318…	K06238+K04659+K06246+K06246+K06246+K06246+K06238+K06255+K06257+K06251+K06251+K06484+K05717+K16857+K06236+K06256+K06256+K06252
Human Diseases	Cancers	Gastric cancer	4	22	0.7633204	0.9999997	ko05226	ENSEASP00005023940.1(CDH17);ENSEASP00005031195.1(CDH1);ENSEASP00005031225.1(CDH1);ENSEASP00005031240.1(CDH1)	K06811+K05689+K05689+K05689
Organismal Systems	Immune system	NOD-like receptor signaling pathway	3	17	0.7716334	0.9999997	ko04621	ENSEASP00005013797.1(YWHAE);ENSEASP00005024193.1(CTSB);ENSEASP00005033709.1(TXN)	K06630+K01363+K03671
Human Diseases	Infectious disease: bacterial	Yersinia infection	3	17	0.7716334	0.9999997	ko05135	ENSEASP00005013786.1(CRK);ENSEASP00005014695.1(ITGA5);ENSEASP00005018943.1(FN1)	K04438+K06484+K05717
Metabolism	Carbohydrate metabolism	Pentose and glucuronate interconversions	1	6	0.783015	0.9999997	ko00040	ENSEASP00005012666.1(GUSB)	K01195
Metabolism	Carbohydrate metabolism	Pyruvate metabolism	1	6	0.783015	0.9999997	ko00620	ENSEASP00005024747.1(MDH2)	K00026
Metabolism	Global and overview maps	2-Oxocarboxylic acid metabolism	1	6	0.783015	0.9999997	ko01210	ENSEASP00005018708.1(-)	K14677
Human Diseases	Endocrine and metabolic diseases	Type I diabetes mellitus	1	6	0.783015	0.9999997	ko04940	ENSEASP00005032454.1(CPE)	K01294
Cellular Processes	Cellular community - eukaryotes	Adherens junction	10	53	0.7863651	0.9999997	ko04520	ENSEASP00005016913.1(PTPRJ);ENSEASP00005016915.1(PTPRJ);ENSEASP00005016918.1(PTPRJ);ENSEASP00005016920.1(PTPRJ);ENSEASP00005016921.1(PTPRJ);ENSEASP00005019879.1(NECTIN2);ENSEASP00005019882.1(NECTIN2);ENSEASP00005031195.1(CDH1);ENSEASP00005031225.1(CDH1);ENSEASP00005031240.1(CDH1)	K05698+K05698+K05698+K05698+K05698+K06531+K06531+K05689+K05689+K05689
Metabolism	Global and overview maps	Carbon metabolism	5	28	0.7886809	0.9999997	ko01200	ENSEASP00005017363.1(DLST);ENSEASP00005023635.1(TPI1);ENSEASP00005024747.1(MDH2);ENSEASP00005027057.1(G6PD);ENSEASP00005029599.1(FBP1)	K00658+K01803+K00026+K00036+K03841
Environmental Information Processing	Signal transduction	PI3K-Akt signaling pathway	27	135	0.7943348	0.9999997	ko04151	ENSEASP00005000151.1(NGFR);ENSEASP00005000171.1(NGFR);ENSEASP00005000334.1(IL6R);ENSEASP00005003612.1(CSF1R);ENSEASP00005003619.1(CSF1R);ENSEASP00005006411.1(-);ENSEASP00005006417.1(-);ENSEASP00005006505.1(IGHM);ENSEASP00005007827.1(-);ENSEASP00005009142.1(COMP);ENSEASP00005009189.1(LAMC2);ENSEASP00005009191.1(LAMC2);ENSEASP00005009192.1(LAMC2);ENSEASP00005009193.1(LAMC2);ENSEASP00005010248.1(COL…	K02583+K02583+K05055+K05090+K05090+K06856+K06856+K06856+K06238+K04659+K06246+K06246+K06246+K06246+K06238+K06630+K06251+K06251+K06484+K05717+K16857+K06236+K05462+K04359+K06252+K16197+K16197
Environmental Information Processing	Signal transduction	Phospholipase D signaling pathway	4	23	0.7947071	0.9999997	ko04072	ENSEASP00005006411.1(-);ENSEASP00005006417.1(-);ENSEASP00005006505.1(IGHM);ENSEASP00005029954.1(PDGFA)	K06856+K06856+K06856+K04359
Human Diseases	Cancers	Small cell lung cancer	5	29	0.8149594	0.9999997	ko05222	ENSEASP00005009189.1(LAMC2);ENSEASP00005009191.1(LAMC2);ENSEASP00005009192.1(LAMC2);ENSEASP00005009193.1(LAMC2);ENSEASP00005018943.1(FN1)	K06246+K06246+K06246+K06246+K05717
Metabolism	Metabolism of other amino acids	Glutathione metabolism	4	24	0.8226698	0.9999997	ko00480	ENSEASP00005000781.1(-);ENSEASP00005000787.1(-);ENSEASP00005022191.1(-);ENSEASP00005027057.1(G6PD)	K18592+K18592+K11140+K00036
Metabolism	Amino acid metabolism	Tyrosine metabolism	1	7	0.8319297	0.9999997	ko00350	ENSEASP00005015037.1(COMT)	K00545
Metabolism	Glycan biosynthesis and metabolism	Mucin type O-glycan biosynthesis	1	7	0.8319297	0.9999997	ko00512	ENSEASP00005007897.1(GALNT15)	K00710
Metabolism	Carbohydrate metabolism	Glyoxylate and dicarboxylate metabolism	1	7	0.8319297	0.9999997	ko00630	ENSEASP00005024747.1(MDH2)	K00026
Environmental Information Processing	Signal transduction	ErbB signaling pathway	1	7	0.8319297	0.9999997	ko04012	ENSEASP00005013786.1(CRK)	K04438
Environmental Information Processing	Signal transduction	AMPK signaling pathway	1	7	0.8319297	0.9999997	ko04152	ENSEASP00005029599.1(FBP1)	K03841
Organismal Systems	Aging	Longevity regulating pathway - multiple species	1	7	0.8319297	0.9999997	ko04213	ENSEASP00005011048.1(SOD1)	K04565
Human Diseases	Neurodegenerative diseases	Parkinson disease	1	7	0.8319297	0.9999997	ko05012	ENSEASP00005008772.1(ATP5F1B)	K02133
Human Diseases	Cancers	Chronic myeloid leukemia	1	7	0.8319297	0.9999997	ko05220	ENSEASP00005013786.1(CRK)	K04438
Cellular Processes	Cellular community - eukaryotes	Gap junction	3	19	0.8354435	0.9999997	ko04540	ENSEASP00005001356.1(TUBA1C);ENSEASP00005016671.1(TUBA4A);ENSEASP00005029954.1(PDGFA)	K07374+K07374+K04359
Human Diseases	Immune diseases	Rheumatoid arthritis	3	19	0.8354435	0.9999997	ko05323	ENSEASP00005006411.1(-);ENSEASP00005006417.1(-);ENSEASP00005006505.1(IGHM)	K06856+K06856+K06856
Human Diseases	Cardiovascular diseases	Hypertrophic cardiomyopathy (HCM)	5	30	0.8385661	0.9999997	ko05410	ENSEASP00005004644.1(CACNA2D1);ENSEASP00005004667.1(CACNA2D1);ENSEASP00005014695.1(ITGA5);ENSEASP00005027319.1(SGCA);ENSEASP00005028126.1(LMNA)	K04858+K04858+K06484+K12565+K12641
Cellular Processes	Transport and catabolism	Peroxisome	2	14	0.8574359	0.9999997	ko04146	ENSEASP00005011048.1(SOD1);ENSEASP00005029324.1(PRDX5)	K04565+K11187
Organismal Systems	Aging	Longevity regulating pathway - worm	2	14	0.8574359	0.9999997	ko04212	ENSEASP00005034280.1(YWHAB);ENSEASP00005034281.1(YWHAB)	K16197+K16197
Organismal Systems	Immune system	Antigen processing and presentation	4	26	0.8692016	0.9999997	ko04612	ENSEASP00005002616.1(CTSS);ENSEASP00005024193.1(CTSB);ENSEASP00005026342.1(B2M);ENSEASP00005031252.1(LGMN)	K01368+K01363+K08055+K01369
Cellular Processes	Cell growth and death	p53 signaling pathway	1	8	0.8698472	0.9999997	ko04115	ENSEASP00005024578.1(THBS1)	K16857
Human Diseases	Endocrine and metabolic diseases	Non-alcoholic fatty liver disease (NAFLD)	1	8	0.8698472	0.9999997	ko04932	ENSEASP00005000334.1(IL6R)	K05055
Organismal Systems	Excretory system	Proximal tubule bicarbonate reclamation	1	8	0.8698472	0.9999997	ko04964	ENSEASP00005002799.1(CA4)	K18246
Metabolism	Xenobiotics biodegradation and metabolism	Metabolism of xenobiotics by cytochrome P450	2	15	0.8833489	0.9999997	ko00980	ENSEASP00005021912.1(AKR7L);ENSEASP00005021913.1(AKR7L)	K15303+K15303
Environmental Information Processing	Signal transduction	TNF signaling pathway	2	15	0.8833489	0.9999997	ko04668	ENSEASP00005024249.1(-);ENSEASP00005034218.1(MMP9)	K05141+K01403
Metabolism	Global and overview maps	Metabolic pathways	37	192	0.8927468	0.9999997	ko01100	ENSEASP00005000289.1(LALBA);ENSEASP00005000781.1(-);ENSEASP00005000787.1(-);ENSEASP00005000884.1(GALNS);ENSEASP00005001745.1(ACP2);ENSEASP00005001804.1(ACP2);ENSEASP00005001806.1(ACP2);ENSEASP00005002799.1(CA4);ENSEASP00005007344.1(-);ENSEASP00005007897.1(GALNT15);ENSEASP00005008544.1(-);ENSEASP00005008625.1(GLB1);ENSEASP00005008772.1(ATP5F1B);ENSEASP00005012666.1(GUSB);ENSEASP00005014124.1(MGAM)…	K00704+K18592+K18592+K01132+K14410+K14410+K14410+K18246+K12373+K00710+K01672+K12309+K02133+K01195+K12047+K12047+K00545+K03792+K03792+K03792+K00771+K00771+K16860+K00658+K14592+K14677+K11140+K01176+K01803+K00026+K12348+K12373+K00036+K01189+K10703+K10703+K03841
Metabolism	Glycan biosynthesis and metabolism	Other types of O-glycan biosynthesis	1	9	0.8992332	0.9999997	ko00514	ENSEASP00005007897.1(GALNT15)	K00710
Organismal Systems	Digestive system	Fat digestion and absorption	1	9	0.8992332	0.9999997	ko04975	ENSEASP00005009167.1(APOA1)	K08757
Human Diseases	Infectious diseases	Hepatitis C	3	22	0.9022559	0.9999997	ko05160	ENSEASP00005013797.1(YWHAE);ENSEASP00005034280.1(YWHAB);ENSEASP00005034281.1(YWHAB)	K06630+K16197+K16197
Human Diseases	Drug resistance	Endocrine resistance	2	16	0.9048535	0.9999997	ko01522	ENSEASP00005026854.1(MMP2);ENSEASP00005034218.1(MMP9)	K01398+K01403
Environmental Information Processing	Signal transduction	Calcium signaling pathway	5	34	0.9095702	0.9999997	ko04020	ENSEASP00005006411.1(-);ENSEASP00005006417.1(-);ENSEASP00005006505.1(IGHM);ENSEASP00005025169.1(MYLK);ENSEASP00005025173.1(MYLK)	K06856+K06856+K06856+K00907+K00907
Human Diseases	Immune diseases	Systemic lupus erythematosus	17	97	0.9116193	0.9999997	ko05322	ENSEASP00005005993.1(-);ENSEASP00005006411.1(-);ENSEASP00005006417.1(-);ENSEASP00005006505.1(IGHM);ENSEASP00005006758.1(-);ENSEASP00005006805.1(-);ENSEASP00005006958.1(-);ENSEASP00005007050.1(-);ENSEASP00005007145.1(-);ENSEASP00005007148.1(-);ENSEASP00005019059.1(-);ENSEASP00005019860.1(-);ENSEASP00005019862.1(-);ENSEASP00005019864.1(-);ENSEASP00005019873.1(-);ENSEASP00005019888.1(-);ENSEASP00005…	K11254+K06856+K06856+K06856+K11254+K11254+K11254+K11254+K11254+K11254+K11254+K06472+K06472+K06472+K06472+K06472+K11254
Human Diseases	Substance dependence	Alcoholism	9	56	0.9128282	0.9999997	ko05034	ENSEASP00005005993.1(-);ENSEASP00005006758.1(-);ENSEASP00005006805.1(-);ENSEASP00005006958.1(-);ENSEASP00005007050.1(-);ENSEASP00005007145.1(-);ENSEASP00005007148.1(-);ENSEASP00005019059.1(-);ENSEASP00005021363.1(H4-16)	K11254+K11254+K11254+K11254+K11254+K11254+K11254+K11254+K11254
Human Diseases	Neurodegenerative diseases	Huntington disease	4	29	0.9192433	0.9999997	ko05016	ENSEASP00005001356.1(TUBA1C);ENSEASP00005008772.1(ATP5F1B);ENSEASP00005011048.1(SOD1);ENSEASP00005016671.1(TUBA4A)	K07374+K02133+K04565+K07374
Organismal Systems	Endocrine system	Relaxin signaling pathway	3	24	0.9320623	0.9999997	ko04926	ENSEASP00005026854.1(MMP2);ENSEASP00005027318.1(COL1A1);ENSEASP00005034218.1(MMP9)	K01398+K06236+K01403
Human Diseases	Infectious diseases	Shigellosis	9	58	0.9321536	0.9999997	ko05131	ENSEASP00005004799.1(MYL12A);ENSEASP00005004801.1(MYL12B);ENSEASP00005013786.1(CRK);ENSEASP00005014695.1(ITGA5);ENSEASP00005022542.1(-);ENSEASP00005029781.1(CD44);ENSEASP00005029783.1(CD44);ENSEASP00005032328.1(IL1R1);ENSEASP00005032331.1(IL1R1)	K12757+K12757+K04438+K06484+K05759+K06256+K06256+K04386+K04386
Cellular Processes	Cellular community - eukaryotes	Focal adhesion	24	135	0.9335506	0.9999997	ko04510	ENSEASP00005004799.1(MYL12A);ENSEASP00005004801.1(MYL12B);ENSEASP00005007827.1(-);ENSEASP00005009142.1(COMP);ENSEASP00005009189.1(LAMC2);ENSEASP00005009191.1(LAMC2);ENSEASP00005009192.1(LAMC2);ENSEASP00005009193.1(LAMC2);ENSEASP00005010248.1(COL6A3);ENSEASP00005013786.1(CRK);ENSEASP00005014300.1(VTN);ENSEASP00005014301.1(VTN);ENSEASP00005014695.1(ITGA5);ENSEASP00005018943.1(FN1);ENSEASP0000502457…	K12757+K12757+K06238+K04659+K06246+K06246+K06246+K06246+K06238+K04438+K06251+K06251+K06484+K05717+K16857+K00907+K00907+K06236+K04437+K04437+K04437+K04437+K04359+K06252
Cellular Processes	Cellular community - eukaryotes	Tight junction	8	53	0.9357516	0.9999997	ko04530	ENSEASP00005001356.1(TUBA1C);ENSEASP00005004799.1(MYL12A);ENSEASP00005004801.1(MYL12B);ENSEASP00005016671.1(TUBA4A);ENSEASP00005027799.1(MYH9);ENSEASP00005027800.1(MYH9);ENSEASP00005027933.1(EZR);ENSEASP00005028002.1(SLC9A3R1)	K07374+K12757+K12757+K07374+K10352+K10352+K08007+K13365
Human Diseases	Infectious diseases	Human cytomegalovirus infection	6	42	0.9365511	0.9999997	ko05163	ENSEASP00005000334.1(IL6R);ENSEASP00005008642.1(IL10RB);ENSEASP00005013786.1(CRK);ENSEASP00005026342.1(B2M);ENSEASP00005032328.1(IL1R1);ENSEASP00005032331.1(IL1R1)	K05055+K05135+K04438+K08055+K04386+K04386
Organismal Systems	Endocrine system	GnRH signaling pathway	1	11	0.9396403	0.9999997	ko04912	ENSEASP00005026854.1(MMP2)	K01398
Human Diseases	Infectious disease: viral	Human immunodeficiency virus 1 infection	4	31	0.9423218	0.9999997	ko05170	ENSEASP00005003837.1(-);ENSEASP00005013786.1(CRK);ENSEASP00005024249.1(-);ENSEASP00005026342.1(B2M)	K06731+K04438+K05141+K08055
Human Diseases	Cardiovascular diseases	Viral myocarditis	4	31	0.9423218	0.9999997	ko05416	ENSEASP00005006411.1(-);ENSEASP00005006417.1(-);ENSEASP00005006505.1(IGHM);ENSEASP00005027319.1(SGCA)	K06856+K06856+K06856+K12565
Metabolism	Carbohydrate metabolism	Glycolysis / Gluconeogenesis	2	19	0.9492019	0.9999997	ko00010	ENSEASP00005023635.1(TPI1);ENSEASP00005029599.1(FBP1)	K01803+K03841
Human Diseases	Infectious diseases	Toxoplasmosis	5	38	0.9516749	0.9999997	ko05145	ENSEASP00005008642.1(IL10RB);ENSEASP00005009189.1(LAMC2);ENSEASP00005009191.1(LAMC2);ENSEASP00005009192.1(LAMC2);ENSEASP00005009193.1(LAMC2)	K05135+K06246+K06246+K06246+K06246
Human Diseases	Infectious diseases	Amoebiasis	12	77	0.9529691	0.9999997	ko05146	ENSEASP00005006411.1(-);ENSEASP00005006417.1(-);ENSEASP00005006505.1(IGHM);ENSEASP00005009189.1(LAMC2);ENSEASP00005009191.1(LAMC2);ENSEASP00005009192.1(LAMC2);ENSEASP00005009193.1(LAMC2);ENSEASP00005018943.1(FN1);ENSEASP00005024754.1(HSPB1);ENSEASP00005027318.1(COL1A1);ENSEASP00005032328.1(IL1R1);ENSEASP00005032331.1(IL1R1)	K06856+K06856+K06856+K06246+K06246+K06246+K06246+K05717+K04455+K06236+K04386+K04386
Metabolism	Amino acid metabolism	Cysteine and methionine metabolism	1	12	0.9533004	0.9999997	ko00270	ENSEASP00005024747.1(MDH2)	K00026
Human Diseases	Cancers	Renal cell carcinoma	1	12	0.9533004	0.9999997	ko05211	ENSEASP00005013786.1(CRK)	K04438
Human Diseases	Infectious diseases	Herpes simplex infection	3	26	0.9533089	0.9999997	ko05168	ENSEASP00005003837.1(-);ENSEASP00005014695.1(ITGA5);ENSEASP00005026342.1(B2M)	K06731+K06484+K08055
Environmental Information Processing	Signal transduction	Ras signaling pathway	6	45	0.9597666	0.9999997	ko04014	ENSEASP00005000151.1(NGFR);ENSEASP00005000171.1(NGFR);ENSEASP00005003612.1(CSF1R);ENSEASP00005003619.1(CSF1R);ENSEASP00005028583.1(EFNA1);ENSEASP00005029954.1(PDGFA)	K02583+K02583+K05090+K05090+K05462+K04359
Human Diseases	Endocrine and metabolic diseases	AGE-RAGE signaling pathway in diabetic complications	3	27	0.9614397	0.9999997	ko04933	ENSEASP00005018943.1(FN1);ENSEASP00005026854.1(MMP2);ENSEASP00005027318.1(COL1A1)	K05717+K01398+K06236
Organismal Systems	Immune system	Chemokine signaling pathway	1	13	0.9638773	0.9999997	ko04062	ENSEASP00005013786.1(CRK)	K04438
Human Diseases	Cancers	Glioma	1	13	0.9638773	0.9999997	ko05214	ENSEASP00005029954.1(PDGFA)	K04359
Organismal Systems	Circulatory system	Vascular smooth muscle contraction	2	21	0.9669487	0.9999997	ko04270	ENSEASP00005025169.1(MYLK);ENSEASP00005025173.1(MYLK)	K00907+K00907
Organismal Systems	Immune system	Leukocyte transendothelial migration	6	47	0.9706479	0.9999997	ko04670	ENSEASP00005004799.1(MYL12A);ENSEASP00005004801.1(MYL12B);ENSEASP00005005233.1(THY1);ENSEASP00005026854.1(MMP2);ENSEASP00005027933.1(EZR);ENSEASP00005034218.1(MMP9)	K12757+K12757+K06514+K01398+K08007+K01403
Human Diseases	Cardiovascular diseases	Fluid shear stress and atherosclerosis	7	53	0.9713175	0.9999997	ko05418	ENSEASP00005013481.1(SDC1);ENSEASP00005026854.1(MMP2);ENSEASP00005029954.1(PDGFA);ENSEASP00005032328.1(IL1R1);ENSEASP00005032331.1(IL1R1);ENSEASP00005033709.1(TXN);ENSEASP00005034218.1(MMP9)	K06257+K01398+K04359+K04386+K04386+K03671+K01403
Metabolism	Lipid metabolism	Ether lipid metabolism	1	14	0.9720651	0.9999997	ko00565	ENSEASP00005016669.1(PLD3)	K16860
Environmental Information Processing	Signal transduction	Sphingolipid signaling pathway	1	14	0.9720651	0.9999997	ko04071	ENSEASP00005025645.1(ASAH1)	K12348
Organismal Systems	Environmental adaptation	Thermogenesis	1	14	0.9720651	0.9999997	ko04714	ENSEASP00005008772.1(ATP5F1B)	K02133
Organismal Systems	Nervous system	Dopaminergic synapse	1	14	0.9720651	0.9999997	ko04728	ENSEASP00005015037.1(COMT)	K00545
Metabolism	Global and overview maps	Biosynthesis of amino acids	2	22	0.973418	0.9999997	ko01230	ENSEASP00005018708.1(-);ENSEASP00005023635.1(TPI1)	K14677+K01803
Organismal Systems	Endocrine system	Glucagon signaling pathway	1	15	0.978402	0.9999997	ko04922	ENSEASP00005029599.1(FBP1)	K03841
Organismal Systems	Endocrine system	Growth hormone synthesis, secretion and action	1	15	0.978402	0.9999997	ko04935	ENSEASP00005013786.1(CRK)	K04438
Human Diseases	Infectious diseases	HTLV-I infection	3	30	0.9785734	0.9999997	ko05166	ENSEASP00005026342.1(B2M);ENSEASP00005032328.1(IL1R1);ENSEASP00005032331.1(IL1R1)	K08055+K04386+K04386
Organismal Systems	Immune system	Complement and coagulation cascades	13	89	0.97947	0.9999997	ko04610	ENSEASP00005002705.1(SERPING1);ENSEASP00005003382.1(-);ENSEASP00005003386.1(-);ENSEASP00005003389.1(-);ENSEASP00005003393.1(-);ENSEASP00005014300.1(VTN);ENSEASP00005014301.1(VTN);ENSEASP00005023224.1(A2M);ENSEASP00005024014.1(CLU);ENSEASP00005025141.1(CPB2);ENSEASP00005026889.1(F11);ENSEASP00005027950.1(MASP2);ENSEASP00005028931.1(PLG)	K04001+K04007+K04007+K04007+K04007+K06251+K06251+K03910+K17252+K01300+K01323+K03993+K01315
Organismal Systems	Circulatory system	Cardiac muscle contraction	2	24	0.9828949	0.9999997	ko04260	ENSEASP00005004644.1(CACNA2D1);ENSEASP00005004667.1(CACNA2D1)	K04858+K04858
Organismal Systems	Endocrine system	Melanogenesis	1	16	0.9833052	0.9999997	ko04916	ENSEASP00005015175.1(POMC)	K05228
Environmental Information Processing	Signal transduction	cAMP signaling pathway	3	32	0.9856648	0.9999997	ko04024	ENSEASP00005015175.1(POMC);ENSEASP00005018915.1(-);ENSEASP00005018916.1(-)	K05228+K05243+K05243
Organismal Systems	Endocrine system	Thyroid hormone synthesis	2	25	0.9863115	0.9999997	ko04918	ENSEASP00005024431.1(ALB);ENSEASP00005024522.1(TTR)	K16141+K20731
Organismal Systems	Digestive system	Salivary secretion	2	25	0.9863115	0.9999997	ko04970	ENSEASP00005000328.1(-);ENSEASP00005022306.1(-)	K13915+K13908
Organismal Systems	Endocrine system	Parathyroid hormone synthesis, secretion and action	1	17	0.9870983	0.9999997	ko04928	ENSEASP00005028002.1(SLC9A3R1)	K13365
Human Diseases	Cancers	Central carbon metabolism in cancer	1	17	0.9870983	0.9999997	ko05230	ENSEASP00005027057.1(G6PD)	K00036
Organismal Systems	Digestive system	Cholesterol metabolism	3	33	0.9883069	0.9999997	ko04979	ENSEASP00005009167.1(APOA1);ENSEASP00005009912.1(LRP1);ENSEASP00005023385.1(APOH)	K08757+K04550+K17305
Human Diseases	Infectious diseases	Pertussis	2	26	0.9890618	0.9999997	ko05133	ENSEASP00005002705.1(SERPING1);ENSEASP00005014695.1(ITGA5)	K04001+K06484
Genetic Information Processing	Folding, sorting and degradation	Protein processing in endoplasmic reticulum	3	35	0.9922596	0.9999997	ko04141	ENSEASP00005002480.1(RRBP1);ENSEASP00005002502.1(RRBP1);ENSEASP00005002513.1(RRBP1)	K14000+K14000+K14000
Organismal Systems	Endocrine system	Cortisol synthesis and secretion	1	20	0.9940538	0.9999997	ko04927	ENSEASP00005015175.1(POMC)	K05228
Human Diseases	Infectious diseases	Human papillomavirus infection	15	112	0.9959169	0.9999997	ko05165	ENSEASP00005007827.1(-);ENSEASP00005009142.1(COMP);ENSEASP00005009189.1(LAMC2);ENSEASP00005009191.1(LAMC2);ENSEASP00005009192.1(LAMC2);ENSEASP00005009193.1(LAMC2);ENSEASP00005010248.1(COL6A3);ENSEASP00005014300.1(VTN);ENSEASP00005014301.1(VTN);ENSEASP00005014695.1(ITGA5);ENSEASP00005018943.1(FN1);ENSEASP00005024578.1(THBS1);ENSEASP00005027318.1(COL1A1);ENSEASP00005028002.1(SLC9A3R1);ENSEASP000050…	K06238+K04659+K06246+K06246+K06246+K06246+K06238+K06251+K06251+K06484+K05717+K16857+K06236+K13365+K06252
Human Diseases	Neurodegenerative diseases	Alzheimer disease	4	47	0.9971586	0.9999997	ko05010	ENSEASP00005001356.1(TUBA1C);ENSEASP00005008772.1(ATP5F1B);ENSEASP00005009912.1(LRP1);ENSEASP00005016671.1(TUBA4A)	K07374+K02133+K04550+K07374
Human Diseases	Cancers	Prostate cancer	2	32	0.9972274	0.9999997	ko05215	ENSEASP00005029954.1(PDGFA);ENSEASP00005034218.1(MMP9)	K04359+K01403
Organismal Systems	Circulatory system	Adrenergic signaling in cardiomyocytes	2	34	0.9982607	0.9999997	ko04261	ENSEASP00005004644.1(CACNA2D1);ENSEASP00005004667.1(CACNA2D1)	K04858+K04858
Human Diseases	Cancers	Pathways in cancer	15	119	0.9985273	0.9999997	ko05200	ENSEASP00005000334.1(IL6R);ENSEASP00005003612.1(CSF1R);ENSEASP00005003619.1(CSF1R);ENSEASP00005009189.1(LAMC2);ENSEASP00005009191.1(LAMC2);ENSEASP00005009192.1(LAMC2);ENSEASP00005009193.1(LAMC2);ENSEASP00005013786.1(CRK);ENSEASP00005018943.1(FN1);ENSEASP00005026854.1(MMP2);ENSEASP00005029954.1(PDGFA);ENSEASP00005031195.1(CDH1);ENSEASP00005031225.1(CDH1);ENSEASP00005031240.1(CDH1);ENSEASP000050342…	K05055+K05090+K05090+K06246+K06246+K06246+K06246+K04438+K05717+K01398+K04359+K05689+K05689+K05689+K01403
Metabolism	Xenobiotics biodegradation and metabolism	Drug metabolism - other enzymes	1	26	0.9987448	0.9999997	ko00983	ENSEASP00005012666.1(GUSB)	K01195
Organismal Systems	Endocrine system	Aldosterone synthesis and secretion	1	27	0.9990323	0.9999997	ko04925	ENSEASP00005015175.1(POMC)	K05228
Human Diseases	Endocrine and metabolic diseases	Cushing syndrome	1	27	0.9990323	0.9999997	ko04934	ENSEASP00005015175.1(POMC)	K05228
Organismal Systems	Development	Axon guidance	5	61	0.999299	0.9999997	ko04360	ENSEASP00005004799.1(MYL12A);ENSEASP00005004801.1(MYL12B);ENSEASP00005013199.1(EPHA1);ENSEASP00005019695.1(EPHB3);ENSEASP00005028583.1(EFNA1)	K12757+K12757+K05102+K05112+K05462
Environmental Information Processing	Signal transduction	cGMP - PKG signaling pathway	2	39	0.9994665	0.9999997	ko04022	ENSEASP00005025169.1(MYLK);ENSEASP00005025173.1(MYLK)	K00907+K00907
Cellular Processes	Cell growth and death	Necroptosis	1	36	0.9999078	0.9999997	ko04217	ENSEASP00005001621.1(CHMP1A)	K12197
Cellular Processes	Transport and catabolism	Endocytosis	2	69	0.9999997	0.9999997	ko04144	ENSEASP00005001621.1(CHMP1A);ENSEASP00005032913.1(BIN1)	K12197+K12562
