# Supplementary material for: DIA mass spectrometry characterizes urinary proteomics in neonatal and adult donkeys
Source: Sci Rep. 2022 Dec 30;12:22590. doi: 10.1038/s41598-022-27245-0 (PMC9803668; doi:10.1038/s41598-022-27245-0)
Supplement: Supplementary file 4 — Supplementary Table 3. [file 41598_2022_27245_MOESM4_ESM.xls]

GO ID (level1)	GO Term (level1)	GO ID (level2)	GO Term (level2)	number_of_all (All)	Proteins_of_all
GO:0008150	Biological Process	GO:0044699	single-organism process	1055	ENSEASP00005000151.1,ENSEASP00005000171.1,ENSEASP00005000236.1,ENSEASP00005000250.1,ENSEASP00005000289.1,ENSEASP00005000312.1,ENSEASP00005000315.1,ENSEASP00005000334.1,ENSEASP00005000425.1,ENSEASP00005000527.1,ENSEASP00005000529.1,ENSEASP00005000565.1,ENSEASP00005000568.1,ENSEASP00005000573.1,ENSEASP00005000589.1,ENSEASP00005000721.1,ENSEASP00005000725.1,ENSEASP00005000726.1,ENSEASP00005000764.1,…
GO:0008150	Biological Process	GO:0009987	cellular process	1049	ENSEASP00005000094.1,ENSEASP00005000151.1,ENSEASP00005000171.1,ENSEASP00005000196.1,ENSEASP00005000236.1,ENSEASP00005000241.1,ENSEASP00005000250.1,ENSEASP00005000289.1,ENSEASP00005000312.1,ENSEASP00005000315.1,ENSEASP00005000334.1,ENSEASP00005000425.1,ENSEASP00005000527.1,ENSEASP00005000529.1,ENSEASP00005000565.1,ENSEASP00005000589.1,ENSEASP00005000721.1,ENSEASP00005000725.1,ENSEASP00005000726.1,…
GO:0008150	Biological Process	GO:0008152	metabolic process	825	ENSEASP00005000094.1,ENSEASP00005000151.1,ENSEASP00005000166.1,ENSEASP00005000236.1,ENSEASP00005000250.1,ENSEASP00005000289.1,ENSEASP00005000312.1,ENSEASP00005000315.1,ENSEASP00005000334.1,ENSEASP00005000425.1,ENSEASP00005000527.1,ENSEASP00005000552.1,ENSEASP00005000565.1,ENSEASP00005000589.1,ENSEASP00005000721.1,ENSEASP00005000764.1,ENSEASP00005000767.1,ENSEASP00005000781.1,ENSEASP00005000787.1,…
GO:0008150	Biological Process	GO:0065007	biological regulation	807	ENSEASP00005000151.1,ENSEASP00005000171.1,ENSEASP00005000236.1,ENSEASP00005000250.1,ENSEASP00005000312.1,ENSEASP00005000315.1,ENSEASP00005000334.1,ENSEASP00005000425.1,ENSEASP00005000527.1,ENSEASP00005000529.1,ENSEASP00005000565.1,ENSEASP00005000573.1,ENSEASP00005000589.1,ENSEASP00005000721.1,ENSEASP00005000725.1,ENSEASP00005000726.1,ENSEASP00005000764.1,ENSEASP00005000781.1,ENSEASP00005000797.1,…
GO:0008150	Biological Process	GO:0050789	regulation of biological process	772	ENSEASP00005000151.1,ENSEASP00005000171.1,ENSEASP00005000236.1,ENSEASP00005000250.1,ENSEASP00005000312.1,ENSEASP00005000315.1,ENSEASP00005000334.1,ENSEASP00005000425.1,ENSEASP00005000527.1,ENSEASP00005000529.1,ENSEASP00005000565.1,ENSEASP00005000573.1,ENSEASP00005000589.1,ENSEASP00005000721.1,ENSEASP00005000725.1,ENSEASP00005000726.1,ENSEASP00005000764.1,ENSEASP00005000781.1,ENSEASP00005000797.1,…
GO:0008150	Biological Process	GO:0050896	response to stimulus	646	ENSEASP00005000151.1,ENSEASP00005000171.1,ENSEASP00005000196.1,ENSEASP00005000210.1,ENSEASP00005000212.1,ENSEASP00005000236.1,ENSEASP00005000250.1,ENSEASP00005000312.1,ENSEASP00005000315.1,ENSEASP00005000334.1,ENSEASP00005000425.1,ENSEASP00005000529.1,ENSEASP00005000565.1,ENSEASP00005000589.1,ENSEASP00005000721.1,ENSEASP00005000725.1,ENSEASP00005000781.1,ENSEASP00005000797.1,ENSEASP00005000881.1,…
GO:0008150	Biological Process	GO:0032501	multicellular organismal process	492	ENSEASP00005000151.1,ENSEASP00005000236.1,ENSEASP00005000250.1,ENSEASP00005000312.1,ENSEASP00005000334.1,ENSEASP00005000425.1,ENSEASP00005000527.1,ENSEASP00005000565.1,ENSEASP00005000573.1,ENSEASP00005000589.1,ENSEASP00005000721.1,ENSEASP00005000764.1,ENSEASP00005000781.1,ENSEASP00005000797.1,ENSEASP00005000882.1,ENSEASP00005000885.1,ENSEASP00005001029.1,ENSEASP00005001055.1,ENSEASP00005001064.1,…
GO:0008150	Biological Process	GO:0051179	localization	474	ENSEASP00005000151.1,ENSEASP00005000236.1,ENSEASP00005000241.1,ENSEASP00005000245.1,ENSEASP00005000249.1,ENSEASP00005000250.1,ENSEASP00005000315.1,ENSEASP00005000565.1,ENSEASP00005000568.1,ENSEASP00005000589.1,ENSEASP00005000721.1,ENSEASP00005000726.1,ENSEASP00005000764.1,ENSEASP00005000797.1,ENSEASP00005000853.1,ENSEASP00005000885.1,ENSEASP00005001064.1,ENSEASP00005001095.1,ENSEASP00005001117.1,…
GO:0008150	Biological Process	GO:0023052	signaling	424	ENSEASP00005000151.1,ENSEASP00005000171.1,ENSEASP00005000236.1,ENSEASP00005000250.1,ENSEASP00005000312.1,ENSEASP00005000334.1,ENSEASP00005000425.1,ENSEASP00005000529.1,ENSEASP00005000565.1,ENSEASP00005000589.1,ENSEASP00005000721.1,ENSEASP00005000725.1,ENSEASP00005000764.1,ENSEASP00005000797.1,ENSEASP00005001029.1,ENSEASP00005001064.1,ENSEASP00005001095.1,ENSEASP00005001475.1,ENSEASP00005001499.1,…
GO:0008150	Biological Process	GO:0032502	developmental process	422	ENSEASP00005000151.1,ENSEASP00005000250.1,ENSEASP00005000312.1,ENSEASP00005000334.1,ENSEASP00005000425.1,ENSEASP00005000527.1,ENSEASP00005000565.1,ENSEASP00005000573.1,ENSEASP00005000589.1,ENSEASP00005000721.1,ENSEASP00005000797.1,ENSEASP00005000882.1,ENSEASP00005000885.1,ENSEASP00005001029.1,ENSEASP00005001055.1,ENSEASP00005001095.1,ENSEASP00005001441.1,ENSEASP00005001447.1,ENSEASP00005001456.1,…
GO:0003674	Molecular Function	GO:0005488	binding	1353	ENSEASP00005000094.1,ENSEASP00005000151.1,ENSEASP00005000171.1,ENSEASP00005000196.1,ENSEASP00005000210.1,ENSEASP00005000212.1,ENSEASP00005000236.1,ENSEASP00005000238.1,ENSEASP00005000241.1,ENSEASP00005000250.1,ENSEASP00005000289.1,ENSEASP00005000315.1,ENSEASP00005000334.1,ENSEASP00005000350.1,ENSEASP00005000415.1,ENSEASP00005000425.1,ENSEASP00005000527.1,ENSEASP00005000529.1,ENSEASP00005000553.1,…
GO:0003674	Molecular Function	GO:0003824	catalytic activity	617	ENSEASP00005000166.1,ENSEASP00005000289.1,ENSEASP00005000315.1,ENSEASP00005000328.1,ENSEASP00005000350.1,ENSEASP00005000527.1,ENSEASP00005000549.1,ENSEASP00005000552.1,ENSEASP00005000721.1,ENSEASP00005000725.1,ENSEASP00005000764.1,ENSEASP00005000767.1,ENSEASP00005000781.1,ENSEASP00005000787.1,ENSEASP00005000878.1,ENSEASP00005000882.1,ENSEASP00005000884.1,ENSEASP00005001030.1,ENSEASP00005001095.1,…
GO:0003674	Molecular Function	GO:0060089	molecular transducer activity	209	ENSEASP00005000151.1,ENSEASP00005000250.1,ENSEASP00005000334.1,ENSEASP00005000568.1,ENSEASP00005000764.1,ENSEASP00005001563.1,ENSEASP00005001580.1,ENSEASP00005002554.1,ENSEASP00005003064.1,ENSEASP00005003112.1,ENSEASP00005003118.1,ENSEASP00005003273.1,ENSEASP00005003505.1,ENSEASP00005003561.1,ENSEASP00005003604.1,ENSEASP00005003612.1,ENSEASP00005003619.1,ENSEASP00005003651.1,ENSEASP00005004511.1,…
GO:0003674	Molecular Function	GO:0004871	signal transducer activity	172	ENSEASP00005000151.1,ENSEASP00005000250.1,ENSEASP00005000334.1,ENSEASP00005000425.1,ENSEASP00005001563.1,ENSEASP00005001580.1,ENSEASP00005002554.1,ENSEASP00005003064.1,ENSEASP00005003112.1,ENSEASP00005003118.1,ENSEASP00005003273.1,ENSEASP00005003561.1,ENSEASP00005003604.1,ENSEASP00005003612.1,ENSEASP00005003619.1,ENSEASP00005003651.1,ENSEASP00005004511.1,ENSEASP00005004587.1,ENSEASP00005004609.1,…
GO:0003674	Molecular Function	GO:0098772	molecular function regulator	144	ENSEASP00005000051.1,ENSEASP00005000196.1,ENSEASP00005000299.1,ENSEASP00005000313.1,ENSEASP00005000425.1,ENSEASP00005001452.1,ENSEASP00005001459.1,ENSEASP00005001563.1,ENSEASP00005001612.1,ENSEASP00005001777.1,ENSEASP00005001869.1,ENSEASP00005002705.1,ENSEASP00005003356.1,ENSEASP00005003896.1,ENSEASP00005004767.1,ENSEASP00005004781.1,ENSEASP00005004808.1,ENSEASP00005004813.1,ENSEASP00005004836.1,…
GO:0003674	Molecular Function	GO:0005198	structural molecule activity	71	ENSEASP00005000241.1,ENSEASP00005000245.1,ENSEASP00005000249.1,ENSEASP00005000813.1,ENSEASP00005001356.1,ENSEASP00005003558.1,ENSEASP00005004936.1,ENSEASP00005004941.1,ENSEASP00005004967.1,ENSEASP00005005871.1,ENSEASP00005006401.1,ENSEASP00005006866.1,ENSEASP00005006876.1,ENSEASP00005008732.1,ENSEASP00005009197.1,ENSEASP00005009290.1,ENSEASP00005009295.1,ENSEASP00005009297.1,ENSEASP00005009300.1,…
GO:0003674	Molecular Function	GO:0005215	transporter activity	64	ENSEASP00005003009.1,ENSEASP00005004667.1,ENSEASP00005006550.1,ENSEASP00005006887.1,ENSEASP00005008772.1,ENSEASP00005009167.1,ENSEASP00005011635.1,ENSEASP00005013564.1,ENSEASP00005013565.1,ENSEASP00005013567.1,ENSEASP00005016571.1,ENSEASP00005016572.1,ENSEASP00005016890.1,ENSEASP00005019430.1,ENSEASP00005019435.1,ENSEASP00005019902.1,ENSEASP00005020263.1,ENSEASP00005020304.1,ENSEASP00005020398.1,…
GO:0003674	Molecular Function	GO:0016209	antioxidant activity	21	ENSEASP00005002278.1,ENSEASP00005003447.1,ENSEASP00005003785.1,ENSEASP00005005584.1,ENSEASP00005005585.1,ENSEASP00005005742.1,ENSEASP00005006853.1,ENSEASP00005009176.1,ENSEASP00005011048.1,ENSEASP00005011373.1,ENSEASP00005012422.1,ENSEASP00005019902.1,ENSEASP00005022037.1,ENSEASP00005024053.1,ENSEASP00005025137.1,ENSEASP00005027963.1,ENSEASP00005029324.1,ENSEASP00005031143.1,ENSEASP00005032411.1,…
GO:0003674	Molecular Function	GO:0001071	nucleic acid binding transcription factor activity	12	ENSEASP00005010388.1,ENSEASP00005011712.1,ENSEASP00005011713.1,ENSEASP00005016633.1,ENSEASP00005020946.1,ENSEASP00005021898.1,ENSEASP00005021899.1,ENSEASP00005026003.1,ENSEASP00005027083.1,ENSEASP00005027917.1,ENSEASP00005028224.1,ENSEASP00005032717.1
GO:0003674	Molecular Function	GO:0000988	transcription factor activity, protein binding	11	ENSEASP00005009357.1,ENSEASP00005010104.1,ENSEASP00005014421.1,ENSEASP00005018790.1,ENSEASP00005022481.1,ENSEASP00005024107.1,ENSEASP00005024880.1,ENSEASP00005026003.1,ENSEASP00005027917.1,ENSEASP00005028171.1,ENSEASP00005031143.1
GO:0005575	Cellular Component	GO:0005623	cell	848	ENSEASP00005000051.1,ENSEASP00005000094.1,ENSEASP00005000151.1,ENSEASP00005000231.1,ENSEASP00005000236.1,ENSEASP00005000238.1,ENSEASP00005000241.1,ENSEASP00005000245.1,ENSEASP00005000249.1,ENSEASP00005000299.1,ENSEASP00005000312.1,ENSEASP00005000315.1,ENSEASP00005000334.1,ENSEASP00005000527.1,ENSEASP00005000531.1,ENSEASP00005000552.1,ENSEASP00005000558.1,ENSEASP00005000565.1,ENSEASP00005000573.1,…
GO:0005575	Cellular Component	GO:0044464	cell part	847	ENSEASP00005000051.1,ENSEASP00005000094.1,ENSEASP00005000151.1,ENSEASP00005000231.1,ENSEASP00005000236.1,ENSEASP00005000238.1,ENSEASP00005000241.1,ENSEASP00005000245.1,ENSEASP00005000249.1,ENSEASP00005000299.1,ENSEASP00005000312.1,ENSEASP00005000315.1,ENSEASP00005000334.1,ENSEASP00005000527.1,ENSEASP00005000531.1,ENSEASP00005000552.1,ENSEASP00005000558.1,ENSEASP00005000565.1,ENSEASP00005000573.1,…
GO:0005575	Cellular Component	GO:0016020	membrane	583	ENSEASP00005000151.1,ENSEASP00005000238.1,ENSEASP00005000241.1,ENSEASP00005000245.1,ENSEASP00005000249.1,ENSEASP00005000315.1,ENSEASP00005000334.1,ENSEASP00005000527.1,ENSEASP00005000589.1,ENSEASP00005000721.1,ENSEASP00005000764.1,ENSEASP00005000767.1,ENSEASP00005000831.1,ENSEASP00005000882.1,ENSEASP00005000885.1,ENSEASP00005000958.1,ENSEASP00005001029.1,ENSEASP00005001064.1,ENSEASP00005001095.1,…
GO:0005575	Cellular Component	GO:0043226	organelle	550	ENSEASP00005000051.1,ENSEASP00005000094.1,ENSEASP00005000151.1,ENSEASP00005000231.1,ENSEASP00005000241.1,ENSEASP00005000245.1,ENSEASP00005000249.1,ENSEASP00005000299.1,ENSEASP00005000315.1,ENSEASP00005000527.1,ENSEASP00005000531.1,ENSEASP00005000552.1,ENSEASP00005000558.1,ENSEASP00005000573.1,ENSEASP00005000589.1,ENSEASP00005000721.1,ENSEASP00005000781.1,ENSEASP00005000813.1,ENSEASP00005000878.1,…
GO:0005575	Cellular Component	GO:0005576	extracellular region	377	ENSEASP00005000051.1,ENSEASP00005000210.1,ENSEASP00005000212.1,ENSEASP00005000236.1,ENSEASP00005000334.1,ENSEASP00005000425.1,ENSEASP00005000565.1,ENSEASP00005000573.1,ENSEASP00005000764.1,ENSEASP00005000797.1,ENSEASP00005000853.1,ENSEASP00005001029.1,ENSEASP00005001064.1,ENSEASP00005001095.1,ENSEASP00005001097.1,ENSEASP00005001118.1,ENSEASP00005001406.1,ENSEASP00005001427.1,ENSEASP00005001452.1,…
GO:0005575	Cellular Component	GO:0044425	membrane part	355	ENSEASP00005000241.1,ENSEASP00005000245.1,ENSEASP00005000249.1,ENSEASP00005000315.1,ENSEASP00005000334.1,ENSEASP00005000589.1,ENSEASP00005000721.1,ENSEASP00005000764.1,ENSEASP00005000831.1,ENSEASP00005000882.1,ENSEASP00005000885.1,ENSEASP00005000958.1,ENSEASP00005001095.1,ENSEASP00005001137.1,ENSEASP00005001441.1,ENSEASP00005001563.1,ENSEASP00005001580.1,ENSEASP00005001621.1,ENSEASP00005001661.1,…
GO:0005575	Cellular Component	GO:0044422	organelle part	338	ENSEASP00005000051.1,ENSEASP00005000094.1,ENSEASP00005000231.1,ENSEASP00005000241.1,ENSEASP00005000245.1,ENSEASP00005000249.1,ENSEASP00005000299.1,ENSEASP00005000315.1,ENSEASP00005000527.1,ENSEASP00005000531.1,ENSEASP00005000589.1,ENSEASP00005000721.1,ENSEASP00005000813.1,ENSEASP00005000878.1,ENSEASP00005000881.1,ENSEASP00005001064.1,ENSEASP00005001097.1,ENSEASP00005001137.1,ENSEASP00005001356.1,…
GO:0005575	Cellular Component	GO:0032991	macromolecular complex	289	ENSEASP00005000241.1,ENSEASP00005000245.1,ENSEASP00005000249.1,ENSEASP00005000334.1,ENSEASP00005000589.1,ENSEASP00005000721.1,ENSEASP00005000813.1,ENSEASP00005000881.1,ENSEASP00005001410.1,ENSEASP00005001499.1,ENSEASP00005001621.1,ENSEASP00005001803.1,ENSEASP00005001822.1,ENSEASP00005001834.1,ENSEASP00005001843.1,ENSEASP00005001869.1,ENSEASP00005002445.1,ENSEASP00005002592.1,ENSEASP00005002650.1,…
GO:0005575	Cellular Component	GO:0044421	extracellular region part	288	ENSEASP00005000051.1,ENSEASP00005000210.1,ENSEASP00005000212.1,ENSEASP00005000236.1,ENSEASP00005000425.1,ENSEASP00005000565.1,ENSEASP00005000573.1,ENSEASP00005000764.1,ENSEASP00005000797.1,ENSEASP00005000853.1,ENSEASP00005001029.1,ENSEASP00005001064.1,ENSEASP00005001095.1,ENSEASP00005001097.1,ENSEASP00005001118.1,ENSEASP00005001406.1,ENSEASP00005001427.1,ENSEASP00005001475.1,ENSEASP00005001511.1,…
GO:0005575	Cellular Component	GO:0031974	membrane-enclosed lumen	138	ENSEASP00005000051.1,ENSEASP00005000094.1,ENSEASP00005000299.1,ENSEASP00005000527.1,ENSEASP00005000589.1,ENSEASP00005000878.1,ENSEASP00005000881.1,ENSEASP00005001064.1,ENSEASP00005001097.1,ENSEASP00005001612.1,ENSEASP00005001621.1,ENSEASP00005002278.1,ENSEASP00005002592.1,ENSEASP00005002650.1,ENSEASP00005002660.1,ENSEASP00005002953.1,ENSEASP00005003619.1,ENSEASP00005003651.1,ENSEASP00005003690.1,…
